# Supplementary material for: The tricky effects of TROP2 in lung cancer: from clinical practice back to fundamental investigations
Source: Front Oncol. 2025 Aug 22;15:1638054. doi: 10.3389/fonc.2025.1638054 (PMC12411510; doi:10.3389/fonc.2025.1638054)
Supplement: Supplementary file 1 [file DataSheet1.xlsx]

## Sheet: Supplementary Materials 1 GSE21
GeneID	padj	pvalue	lfcSE	stat	log2FoldChange	baseMean	Symbol	Description
5226	0	0	0.0669	49.0529	3.28084	20528.9	PGD	phosphogluconate dehydrogenase
3151	0	0	0.0611	-38.4966	-2.35174	12133.7	HMGN2	high mobility group nucleosomal binding domain 2
1718	0	0	0.0825	-41.1769	-3.39601	7088.83	DHCR24	24-dehydrocholesterol reductase
2152	0	0	0.097	-64.0019	-6.21035	8306.14	F3	coagulation factor III, tissue factor
54507	0	0	0.0884	-40.5683	-3.58738	2151.51	ADAMTSL4	ADAMTS like 4
5087	0	0	0.0891	57.0096	5.08074	3629.85	PBX1	PBX homeobox 1
2752	0	0	0.1125	-44.362	-4.99074	1914.85	GLUL	glutamate-ammonia ligase
3918	0	0	0.0938	68.5912	6.43682	6040.81	LAMC2	laminin subunit gamma 2
5743	0	0	0.1359	43.938	5.97204	1770.37	PTGS2	prostaglandin-endoperoxide synthase 2
3075	0	0	0.1499	43.9002	6.57987	1839.25	CFH	complement factor H
81788	0	0	0.0927	38.1054	3.53055	2075.16	NUAK2	NUAK family kinase 2
9540	0	0	0.0815	48.2515	3.93291	2317.21	TP53I3	tumor protein p53 inducible protein 3
119	0	0	0.0894	39.5827	3.53838	2715.29	ADD2	adducin 2
4862	0	0	0.0888	48.0412	4.26488	3856.99	NPAS2	neuronal PAS domain protein 2
8942	0	0	0.2075	50.6545	10.5116	12074.8	KYNU	kynureninase
114805	0	0	0.1007	38.8033	3.90811	1146.22	GALNT13	polypeptide N-acetylgalactosaminyltransferase 13
1290	0	0	0.0849	60.3454	5.12543	13403.6	COL5A2	collagen type V alpha 2 chain
8828	0	0	0.0807	69.4768	5.60638	5559.39	NRP2	neuropilin 2
5270	0	0	0.0937	43.7946	4.10243	4591.1	SERPINE2	serpin family E member 2
55022	0	0	0.1063	39.3203	4.18016	1270.84	PID1	phosphotyrosine interaction domain containing 1
8527	0	0	0.0615	47.966	2.94939	8184.36	DGKD	diacylglycerol kinase delta
10123	0	0	0.0713	55.256	3.94097	5303.95	ARL4C	ADP ribosylation factor like GTPase 4C
79083	0	0	0.1823	48.5214	8.84335	5097.24	MLPH	melanophilin
29995	0	0	0.0886	52.8935	4.68816	2656.18	LMCD1	LIM and cysteine rich domains 1
3656	0	0	0.0908	56.5674	5.13654	2973.1	IRAK2	interleukin 1 receptor associated kinase 2
5468	0	0	0.094	42.7947	4.02346	1456.37	PPARG	peroxisome proliferator activated receptor gamma
6533	0	0	0.0683	42.4358	2.89869	5458.66	SLC6A6	solute carrier family 6 member 6
80852	0	0	0.072	39.671	2.8551	3238.81	GRIP2	glutamate receptor interacting protein 2
1294	0	0	0.071	44.4008	3.1519	12236.2	COL7A1	collagen type VII alpha 1 chain
6091	0	0	0.0865	50.0877	4.33184	9314.06	ROBO1	roundabout guidance receptor 1
4071	0	0	0.0688	37.9548	2.61189	7713.99	TM4SF1	transmembrane 4 L six family member 1
51088	0	0	0.0617	39.424	2.43191	7385.95	KLHL5	kelch like family member 5
7358	0	0	0.0655	64.2048	4.20271	7320.95	UGDH	UDP-glucose 6-dehydrogenase
3490	0	0	0.0886	-47.0908	-4.17414	2536.9	IGFBP7	insulin like growth factor binding protein 7
3576	0	0	0.073	52.6034	3.83969	15929.6	CXCL8	C-X-C motif chemokine ligand 8
2919	0	0	0.0846	59.0273	4.99259	12593	CXCL1	C-X-C motif chemokine ligand 1
6374	0	0	0.0943	88.528	8.34761	25576.8	CXCL5	C-X-C motif chemokine ligand 5
2921	0	0	0.1581	45.379	7.17515	2337.69	CXCL3	C-X-C motif chemokine ligand 3
2920	0	0	0.0959	41.5138	3.9813	1972.31	CXCL2	C-X-C motif chemokine ligand 2
2069	0	0	0.2058	54.5864	11.2314	20257.7	EREG	epiregulin
23657	0	0	0.0838	74.49	6.24583	13957.2	SLC7A11	solute carrier family 7 member 11
4651	0	0	0.0815	54.8006	4.46481	8224.16	MYO10	myosin X
3575	0	0	0.1296	-51.4276	-6.66318	3243.86	IL7R	interleukin 7 receptor
6502	0	0	0.0741	-47.8618	-3.54825	3732.21	SKP2	S-phase kinase associated protein 2
5019	0	0	0.0871	-40.6491	-3.53928	1767.23	OXCT1	3-oxoacid CoA-transferase 1
3673	0	0	0.0751	55.9296	4.20092	3607.68	ITGA2	integrin subunit alpha 2
10769	0	0	0.0552	-41.5414	-2.2924	18746.7	PLK2	polo like kinase 2
5144	0	0	0.0781	49.6429	3.87913	5849.69	PDE4D	phosphodiesterase 4D
2150	0	0	0.0792	58.538	4.6381	3877.82	F2RL1	F2R like trypsin receptor 1
1462	0	0	0.0851	74.3554	6.32682	18121.8	VCAN	versican
10085	0	0	0.0719	-53.2243	-3.82572	4899.86	EDIL3	EGF like repeats and discoidin domains 3
79772	0	0	0.105	42.8135	4.49594	1429.56	MCTP1	multiple C2 and transmembrane domain containing 1
64167	0	0	0.0833	-40.8357	-3.40023	1950.57	ERAP2	endoplasmic reticulum aminopeptidase 2
1809	0	0	0.1438	63.9316	9.19506	11262	DPYSL3	dihydropyrimidinase like 3
6678	0	0	0.0878	-67.3704	-5.91399	17445.2	SPARC	secreted protein acidic and cysteine rich
55568	0	0	0.0653	46.7502	3.05194	8963.45	GALNT10	polypeptide N-acetylgalactosaminyltransferase 10
6586	0	0	0.1269	48.6883	6.17805	2186.4	SLIT3	slit guidance ligand 3
4739	0	0	0.0748	47.1739	3.52627	3472.11	NEDD9	neural precursor cell expressed, developmentally down-regulated 9
1906	0	0	0.089	41.7302	3.71314	1765.29	EDN1	endothelin 1
6659	0	0	0.0832	38.98	3.24349	2028.16	SOX4	SRY-box transcription factor 4
6941	0	0	0.0753	-39.1424	-2.94741	2247.31	TCF19	transcription factor 19
3107	0	0	0.0731	-43.3374	-3.16634	8576.67	HLA-C	major histocompatibility complex, class I, C
3106	0	0	0.0807	-50.4277	-4.06814	9682.94	HLA-B	major histocompatibility complex, class I, B
51557	0	0	0.14	40.6436	5.6901	1247.44	LGSN	lengsin, lens protein with glutamine synthetase domain
387066	0	0	0.0931	38.1275	3.55028	2548.54	SNHG5	small nucleolar RNA host gene 5
100133941	0	0	0.0677	39.7129	2.68946	3900.63	CD24	CD24 molecule
285761	0	0	0.0707	39.7227	2.80835	3506.63	DCBLD1	discoidin, CUB and LCCL domain containing 1
2697	0	0	0.0731	54.4941	3.98399	7033.72	GJA1	gap junction protein alpha 1
135112	0	0	0.062	44.6327	2.76778	6252.53	NCOA7	nuclear receptor coactivator 7
10846	0	0	0.1417	38.0784	5.39641	1008.7	PDE10A	phosphodiesterase 10A
2115	0	0	0.1011	40.0105	4.04559	1294.79	ETV1	ETS variant transcription factor 1
3569	0	0	0.0783	43.5288	3.40714	2862.2	IL6	interleukin 6
2887	0	0	0.0738	38.2391	2.82128	2394.27	GRB10	growth factor receptor bound protein 10
6804	0	0	0.0854	39.0662	3.33529	1702.26	STX1A	syntaxin 1A
10512	0	0	0.0693	48.1455	3.33662	7876.79	SEMA3C	semaphorin 3C
7980	0	0	0.0938	52.0726	4.88272	2335.55	TFPI2	tissue factor pathway inhibitor 2
5445	0	0	0.0623	42.9531	2.6746	5151.55	PON2	paraoxonase 2
5166	0	0	0.0776	44.3273	3.43862	3599.53	PDK4	pyruvate dehydrogenase kinase 4
440	0	0	0.0826	45.6398	3.76788	2713.84	ASNS	asparagine synthetase (glutamine-hydrolyzing)
107986827	0	0	0.0817	44.442	3.62935	2659.65	CZ1P-ASNS	CZ1P-ASNS readthrough
9732	0	0	0.116	45.7634	5.31017	1795.41	DOCK4	dedicator of cytokinesis 4
231	0	0	0.0585	42.6439	2.49623	17490.3	AKR1B1	aldo-keto reductase family 1 member B
6542	0	0	0.0901	58.2057	5.24239	3320.79	SLC7A2	solute carrier family 7 member 2
57509	0	0	0.0785	46.4931	3.64984	5401.47	MTUS1	microtubule associated scaffold protein 1
55790	0	0	0.1238	57.5634	7.12681	4017.21	CSGALNACT1	chondroitin sulfate N-acetylgalactosaminyltransferase 1
3084	0	0	0.1073	59.8875	6.42298	4792.49	NRG1	neuregulin 1
54704	0	0	0.0654	-44.0135	-2.87956	4177.08	PDP1	pyruvate dehydrogenase phosphatase catalytic subunit 1
6383	0	0	0.1061	-38.3366	-4.06664	1173.21	SDC2	syndecan 2
169792	0	0	0.098	39.9964	3.92001	3839.87	GLIS3	GLIS family zinc finger 3
4300	0	0	0.0782	38.3107	2.99674	1997.74	MLLT3	MLLT3 super elongation complex subunit
23586	0	0	0.0757	37.6394	2.84935	2154.11	RIGI	RNA sensor RIG-I
9414	0	0	0.104	-37.5271	-3.90137	2807.17	TJP2	tight junction protein 2
29968	0	0	0.0624	45.9661	2.86919	7088.34	PSAT1	phosphoserine aminotransferase 1
1902	0	0	0.0859	38.6283	3.31841	1547.32	LPAR1	lysophosphatidic acid receptor 1
7357	0	0	0.0593	-55.4151	-3.28842	13352.8	UGCG	UDP-glucose ceramide glucosyltransferase
5069	0	0	0.1055	72.6921	7.66987	10084.1	PAPPA	pappalysin 1
493913	0	0	0.1961	39.6823	7.78165	2137.25	PAPPA-AS1	PAPPA antisense RNA 1
727	0	0	0.1082	39.1612	4.23573	1250.13	C5	complement C5
10383	0	0	0.0608	-38.4555	-2.33955	16255.2	TUBB4B	tubulin beta 4B class IVb
1645	0	0	0.1241	61.5467	7.6406	6005.25	AKR1C1	aldo-keto reductase family 1 member C1
1646	0	0	0.1456	64.7155	9.42364	12978.6	AKR1C2	aldo-keto reductase family 1 member C2
8644	0	0	0.1048	67.4394	7.06456	6541.41	AKR1C3	aldo-keto reductase family 1 member C3
8829	0	0	0.09	46.645	4.19963	7410.05	NRP1	neuropilin 1
80114	0	0	0.0731	43.7651	3.19768	8743.73	BICC1	BicC family RNA binding protein 1
5552	0	0	0.0699	51.7533	3.61886	6829.72	SRGN	serglycin
54541	0	0	0.0619	44.427	2.75002	9093.95	DDIT4	DNA damage inducible transcript 4
3778	0	0	0.0809	40.3504	3.26309	2395.19	KCNMA1	potassium calcium-activated channel subfamily M alpha 1
1244	0	0	0.1722	54.2217	9.33494	8170.38	ABCC2	ATP binding cassette subfamily C member 2
8519	0	0	0.0966	-43.1622	-4.1674	1722.94	IFITM1	interferon induced transmembrane protein 1
6288	0	0	0.1685	-38.0406	-6.41119	1762.46	SAA1	serum amyloid A1
55366	0	0	0.0674	47.5502	3.20528	5953.4	LGR4	leucine rich repeat containing G protein-coupled receptor 4
29015	0	0	0.1423	-40.6632	-5.78612	2349.26	SLC43A3	solute carrier family 43 member 3
374393	0	0	0.0793	-44.7368	-3.5471	4025.34	FAM111B	FAM111 trypsin like peptidase B
330	0	0	0.0686	54.9419	3.7703	14230.2	BIRC3	baculoviral IAP repeat containing 3
80310	0	0	0.1713	37.5694	6.43646	1202.36	PDGFD	platelet derived growth factor D
6876	0	0	0.0807	-47.8599	-3.86022	3904.58	TAGLN	transgelin
84959	0	0	0.0689	47.7263	3.28934	5167.65	UBASH3B	ubiquitin associated and SH3 domain containing B
716	0	0	0.0638	38.31	2.44582	4991.67	C1S	complement C1s
6515	0	0	0.1045	40.7974	4.26519	1283.87	SLC2A3	solute carrier family 2 member 3
347902	0	0	0.0728	66.8051	4.86594	8283.27	AMIGO2	adhesion molecule with Ig like domain 2
91523	0	0	0.0934	48.1388	4.49526	2016.49	PCED1B	PC-esterase domain containing 1B
85349	0	0	0.1983	43.4628	8.61951	3874.07	KRT87P	keratin 87, pseudogene
8091	0	0	0.0908	40.2471	3.6543	1877.7	HMGA2	high mobility group AT-hook 2
22822	0	0	0.0688	41.8592	2.88142	7925	PHLDA1	pleckstrin homology like domain family A member 1
490	0	0	0.0619	43.8641	2.71555	8590.28	ATP2B1	ATPase plasma membrane Ca2+ transporting 1
55785	0	0	0.0775	38.4944	2.98279	5249.61	FGD6	FYVE, RhoGEF and PH domain containing 6
29103	0	0	0.0995	-37.7373	-3.75421	1316.44	DNAJC15	DnaJ heat shock protein family (Hsp40) member C15
5101	0	0	0.1393	37.9258	5.28484	1166.38	PCDH9	protocadherin 9
10082	0	0	0.0834	40.3111	3.36345	2190.62	GPC6	glypican 6
503638	0	0	0.1067	42.1381	4.49574	1304.48	DUXAP9	double homeobox A pseudogene 9
7127	0	0	0.0813	46.7876	3.80387	23492.4	TNFAIP2	TNF alpha induced protein 2
104472715	0	0	0.0681	43.6665	2.9758	4888.58	SNHG14	small nucleolar RNA host gene 14
3653	0	0	0.0919	37.8655	3.47799	1490.13	IPW	imprinted in Prader-Willi syndrome
26585	0	0	0.1981	-38.0337	-7.53391	2122.62	GREM1	gremlin 1, DAN family BMP antagonist
58472	0	0	0.0625	49.7116	3.10909	5525.7	SQOR	sulfide quinone oxidoreductase
100533483	0	0	0.0692	38.5623	2.66711	2953.55	DNAAF4-CCPG1	DNAAF4-CCPG1 readthrough (NMD candidate)
9236	0	0	0.0646	41.4853	2.68038	4181.42	CCPG1	cell cycle progression 1
771	0	0	0.1007	63.0937	6.35404	5435.81	CA12	carbonic anhydrase 12
54852	0	0	0.0718	49.7483	3.57027	3863.88	PAQR5	progestin and adipoQ receptor family member 5
9289	0	0	0.1136	40.5463	4.60487	1430.14	ADGRG1	adhesion G protein-coupled receptor G1
1009	0	0	0.1131	57.3171	6.48502	3855.98	CDH11	cadherin 11
3038	0	0	0.0835	37.6562	3.14284	1541.11	HAS3	hyaluronan synthase 3
1728	0	0	0.0649	51.6865	3.3551	23819.5	NQO1	NAD(P)H quinone dehydrogenase 1
10626	0	0	0.0706	57.327	4.04695	5648.5	TRIM16	tripartite motif containing 16
147166	0	0	0.0775	55.5762	4.30586	5863.03	TRIM16L	tripartite motif containing 16 like
218	0	0	0.2659	44.8423	11.9225	18771.6	ALDH3A1	aldehyde dehydrogenase 3 family member A1
162394	0	0	0.068	47.7308	3.24755	7690.93	SLFN5	schlafen family member 5
91607	0	0	0.0744	-53.6197	-3.98799	4621.31	SLFN11	schlafen family member 11
3487	0	0	0.073	56.4229	4.12008	29941.4	IGFBP4	insulin like growth factor binding protein 4
84951	0	0	0.2215	51.9481	11.5054	20863.3	TNS4	tensin 4
8714	0	0	0.0652	58.4967	3.81384	15758.8	ABCC3	ATP binding cassette subfamily C member 3
23531	0	0	0.0634	39.3652	2.49635	5006.71	MMD	monocyte to macrophage differentiation associated
2081	0	0	0.0884	39.815	3.51808	1719.31	ERN1	endoplasmic reticulum to nucleus signaling 1
5874	0	0	0.0948	39.0839	3.70399	1444.48	RAB27B	RAB27B, member RAS oncogene family
147372	0	0	0.0821	-38.0329	-3.12433	3796.48	CCBE1	collagen and calcium binding EGF domains 1
5055	0	0	0.1241	44.4967	5.52323	1663.58	SERPINB2	serpin family B member 2
126353	0	0	0.1172	40.0075	4.68885	1136.49	MISP	mitotic spindle positioning
3383	0	0	0.128	-44.643	-5.7143	3810.38	ICAM1	intercellular adhesion molecule 1
9518	0	0	0.1157	47.8912	5.54057	1994.54	GDF15	growth differentiation factor 15
3589	0	0	0.0888	64.8286	5.75462	5059.36	IL11	interleukin 11
57761	0	0	0.0693	39.981	2.77227	3716.55	TRIB3	tribbles pseudokinase 3
54498	0	0	0.0704	66.2019	4.65927	7915.23	SMOX	spermine oxidase
182	0	0	0.0895	56.0401	5.0129	3312.17	JAG1	jagged canonical Notch ligand 1
10398	0	0	0.1814	-46.3982	-8.41835	4643.94	MYL9	myosin light chain 9
56937	0	0	0.0817	86.5165	7.06855	18135.3	PMEPA1	prostate transmembrane protein, androgen induced 1
3911	0	0	0.0709	58.1948	4.12732	9487.72	LAMA5	laminin subunit alpha 5
3976	0	0	0.0694	41.9406	2.91123	4161.88	LIF	LIF interleukin 6 family cytokine
6303	0	0	0.0769	38.8566	2.9884	13895.5	SAT1	spermidine/spermine N1-acetyltransferase 1
7102	0	0	0.1757	38.2899	6.7279	1385.05	TSPAN7	tetraspanin 7
367	0	0	0.0988	44.7009	4.41622	1847.44	AR	androgen receptor
79710	0	0	0.0702	49.5807	3.48079	8778.59	MORC4	MORC family CW-type zinc finger 4
1831	0	0	0.0784	51.8159	4.06098	2853.04	TSC22D3	TSC22 domain family member 3
5063	0	0	0.0845	39.0676	3.29957	1854	PAK3	p21 (RAC1) activated kinase 3
694	6.35e-306	5.72e-308	0.0745	37.5127	2.79388	5361.68	BTG1	BTG anti-proliferation factor 1
2237	8.53e-306	7.73e-308	0.0644	-37.5047	-2.41452	4302.63	FEN1	flap structure-specific endonuclease 1
5522	1.49e-305	1.36e-307	0.1413	37.4896	5.29665	1018.31	PPP2R2C	protein phosphatase 2 regulatory subunit Bgamma
6840	2.68e-305	2.45e-307	0.0781	37.4739	2.92852	3350.14	SVIL	supervillin
1191	1.21e-303	1.12e-305	0.0967	37.3719	3.61493	6495.85	CLU	clusterin
85450	1.86e-303	1.72e-305	0.0877	37.3604	3.27634	2748.56	ITPRIP	inositol 1,4,5-trisphosphate receptor interacting protein
6275	1.15e-302	1.07e-304	0.1291	37.3115	4.81549	923.16	S100A4	S100 calcium binding protein A4
51200	6.08e-302	5.7e-304	0.1253	-37.2666	-4.67107	1418.6	CPA4	carboxypeptidase A4
135398	3.4e-301	3.21e-303	0.1865	37.2203	6.94238	1392.3	C6orf141	chromosome 6 open reading frame 141
388	1.49e-300	1.42e-302	0.0674	37.1804	2.50532	3455.42	RHOB	ras homolog family member B
10410	4.91e-299	4.68e-301	0.0845	-37.0862	-3.13339	6068.5	IFITM3	interferon induced transmembrane protein 3
7001	1.66e-298	1.59e-300	0.085	-37.0533	-3.15122	2677.01	PRDX2	peroxiredoxin 2
1075	4.33e-298	4.18e-300	0.0588	37.0272	2.17617	5615.84	CTSC	cathepsin C
1266	3.4e-297	3.29e-299	0.0575	-36.9715	-2.12641	7912.28	CNN3	calponin 3
5142	9.3e-297	9.06e-299	0.1036	36.9441	3.82886	1095.93	PDE4B	phosphodiesterase 4B
84617	1.03e-296	1e-298	0.0633	-36.9413	-2.33879	7716.56	TUBB6	tubulin beta 6 class V
55765	1.77e-296	1.74e-298	0.128	36.9264	4.72705	930.19	INAVA	innate immunity activator
6289	1.78e-296	1.76e-298	0.1343	-36.9261	-4.96012	1012.84	SAA2	serum amyloid A2
10797	7.82e-296	7.77e-298	0.0572	36.8859	2.1097	15228.2	MTHFD2	methylenetetrahydrofolate dehydrogenase (NADP+ dependent) 2, methenyltetrahydrofolate cyclohydrolase
144455	9.27e-295	9.26e-297	0.0758	-36.8187	-2.79125	2306.17	E2F7	E2F transcription factor 7
3925	3.59e-294	3.61e-296	0.0573	-36.7818	-2.10745	15928.5	STMN1	stathmin 1
57118	1.07e-293	1.08e-295	0.0845	36.752	3.10719	1435.32	CAMK1D	calcium/calmodulin dependent protein kinase ID
2678	1.16e-293	1.18e-295	0.1437	36.7495	5.28121	1014.03	GGT1	gamma-glutamyltransferase 1
9615	2.51e-293	2.56e-295	0.2103	36.7285	7.7236	1755.33	GDA	guanine deaminase
4173	3.48e-293	3.56e-295	0.0697	-36.7195	-2.55803	8650.69	MCM4	minichromosome maintenance complex component 4
7477	4.12e-292	4.25e-294	0.1195	36.652	4.37979	1561.35	WNT7B	Wnt family member 7B
3756	5.41e-292	5.6e-294	0.1564	36.6445	5.73101	1012.71	KCNH1	potassium voltage-gated channel subfamily H member 1
217	5.3e-291	5.51e-293	0.0674	36.5821	2.46553	3178.15	ALDH2	aldehyde dehydrogenase 2 family member
221	1.09e-290	1.14e-292	0.0624	36.5623	2.28167	5403.34	ALDH3B1	aldehyde dehydrogenase 3 family member B1
503639	5.73e-290	6.02e-292	0.1326	36.5167	4.84252	930.78	DUXAP10	double homeobox A pseudogene 10
16	5.86e-290	6.19e-292	0.0694	36.5159	2.53384	10754.5	AARS1	alanyl-tRNA synthetase 1
1846	9.02e-290	9.58e-292	0.0726	36.504	2.65193	4029.51	DUSP4	dual specificity phosphatase 4
2171	2.83e-286	3.02e-288	0.1056	36.2829	3.83048	1049.45	FABP5	fatty acid binding protein 5
1373	5.08e-286	5.44e-288	0.0875	36.2666	3.17383	2440.23	CPS1	carbamoyl-phosphate synthase 1
57608	2.02e-285	2.18e-287	0.0991	36.2284	3.58976	4187.9	JCAD	junctional cadherin 5 associated
10371	2.58e-285	2.79e-287	0.2109	36.2215	7.63958	1656.5	SEMA3A	semaphorin 3A
9134	4.92e-284	5.35e-286	0.1044	-36.14	-3.77155	1315.49	CCNE2	cyclin E2
90427	5.54e-284	6.06e-286	0.0993	36.1365	3.58904	1093.59	BMF	Bcl2 modifying factor
1054	9.27e-283	1.02e-284	0.0594	36.0584	2.14276	5368.79	CEBPG	CCAAT enhancer binding protein gamma
10628	1.16e-282	1.28e-284	0.0886	-36.052	-3.19568	3500.78	TXNIP	thioredoxin interacting protein
9263	2.87e-281	3.18e-283	0.0662	35.963	2.37977	4139.32	STK17A	serine/threonine kinase 17a
55769	5.82e-281	6.48e-283	0.1122	-35.9431	-4.03195	1440.37	ZNF83	zinc finger protein 83
2009	3.95e-280	4.42e-282	0.1189	35.8897	4.26815	853.54	EML1	EMAP like 1
5106	5.98e-280	6.72e-282	0.068	35.8781	2.43841	2819.81	PCK2	phosphoenolpyruvate carboxykinase 2, mitochondrial
822	9.56e-279	1.08e-280	0.0878	-35.8006	-3.1432	1828.76	CAPG	capping actin protein, gelsolin like
10112	6.25e-277	7.09e-279	0.0645	-35.6836	-2.30045	6304.49	KIF20A	kinesin family member 20A
5129	1.21e-276	1.37e-278	0.1208	-35.6651	-4.30783	1758.36	CDK18	cyclin dependent kinase 18
5209	5.64e-275	6.46e-277	0.0784	35.5571	2.78695	6531.11	PFKFB3	6-phosphofructo-2-kinase/fructose-2,6-biphosphatase 3
960	9.57e-275	1.1e-276	0.0694	35.5421	2.46742	22891.8	CD44	CD44 molecule (Indian blood group)
3872	9.62e-274	1.11e-275	0.2613	-35.477	-9.2694	3632.49	KRT17	keratin 17
4147	1.04e-273	1.2e-275	0.1135	-35.4748	-4.02764	2240.86	MATN2	matrilin 2
114897	2.71e-271	3.16e-273	0.0918	35.3175	3.24281	2258.64	C1QTNF1	C1q and TNF related 1
10403	7.81e-271	9.14e-273	0.0742	-35.2875	-2.61697	2924.75	NDC80	NDC80 kinetochore complex component
8869	2.95e-270	3.47e-272	0.0833	35.2497	2.93765	1353.6	ST3GAL5	ST3 beta-galactoside alpha-2,3-sialyltransferase 5
4973	4.01e-270	4.73e-272	0.222	-35.2409	-7.82472	1905.94	OLR1	oxidized low density lipoprotein receptor 1
50515	1.16e-269	1.38e-271	0.0946	35.2106	3.33243	1193.38	CHST11	carbohydrate sulfotransferase 11
8497	4.47e-269	5.33e-271	0.1292	-35.1722	-4.54588	1088.79	PPFIA4	PTPRF interacting protein alpha 4
25797	5.38e-269	6.44e-271	0.0741	35.1668	2.60717	2382.59	QPCT	glutaminyl-peptide cyclotransferase
6482	4.77e-267	5.73e-269	0.1	35.039	3.50333	1068.02	ST3GAL1	ST3 beta-galactoside alpha-2,3-sialyltransferase 1
503637	5.19e-267	6.27e-269	0.1352	35.0365	4.73613	802.12	DUXAP8	double homeobox A pseudogene 8
7052	2.54e-266	3.08e-268	0.097	34.991	3.39474	7495.23	TGM2	transglutaminase 2
4558	1.73e-264	2.11e-266	0.108	34.8701	3.76719	891.3	TRNF	tRNA-Phe
54602	2.58e-264	3.16e-266	0.0742	-34.8586	-2.58688	3204.25	NDFIP2	Nedd4 family interacting protein 2
23345	2.87e-264	3.52e-266	0.1024	34.8554	3.56782	3063.32	SYNE1	spectrin repeat containing nuclear envelope protein 1
2617	1.37e-263	1.68e-265	0.0706	34.8106	2.45739	14394.4	GARS1	glycyl-tRNA synthetase 1
93100	3.59e-263	4.45e-265	0.1107	-34.7827	-3.85109	901.36	NAPRT	nicotinate phosphoribosyltransferase
7048	6.62e-263	8.23e-265	0.0636	34.765	2.21072	5915.63	TGFBR2	transforming growth factor beta receptor 2
23576	3.33e-262	4.16e-264	0.0731	-34.7184	-2.53637	3178.25	DDAH1	dimethylarginine dimethylaminohydrolase 1
4192	2.71e-260	3.4e-262	0.138	-34.5915	-4.77532	844.18	MDK	midkine
30815	3.24e-260	4.07e-262	0.0825	-34.5862	-2.85212	1817.72	ST6GALNAC6	ST6 N-acetylgalactosaminide alpha-2,6-sialyltransferase 6
2621	1.82e-258	2.3e-260	0.0827	-34.4694	-2.8513	2003.15	GAS6	growth arrest specific 6
29980	2.02e-258	2.56e-260	0.071	-34.4664	-2.44855	3602.7	DONSON	DNA replication fork stabilization factor DONSON
27115	2.27e-257	2.89e-259	0.1568	34.396	5.39387	845.82	PDE7B	phosphodiesterase 7B
200879	3.22e-257	4.12e-259	0.1427	34.3857	4.90694	768.64	LIPH	lipase H
9120	3.86e-257	4.95e-259	0.188	34.3804	6.46377	1072.01	SLC16A6	solute carrier family 16 member 6
80000	6.16e-256	7.95e-258	0.0936	-34.2996	-3.20987	1378.02	GREB1L	GREB1 like retinoic acid receptor coactivator
160428	7.18e-256	9.3e-258	0.0856	34.2951	2.9358	1747.12	ALDH1L2	aldehyde dehydrogenase 1 family member L2
646719	7.98e-256	1.04e-257	0.0825	-34.2919	-2.82965	1515.39	NIPBL-DT	NIPBL divergent transcript
4605	6.89e-253	9e-255	0.0671	-34.0942	-2.2877	9122.33	MYBL2	MYB proto-oncogene like 2
55026	1.12e-252	1.46e-254	0.2415	-34.0799	-8.23	2199.79	TMEM255A	transmembrane protein 255A
7803	2.3e-251	3.02e-253	0.0623	33.9911	2.11701	15196	PTP4A1	protein tyrosine phosphatase 4A1
89795	2.92e-251	3.86e-253	0.1692	33.9838	5.74904	837.37	NAV3	neuron navigator 3
54058	2.92e-251	3.87e-253	0.0859	-33.9838	-2.91819	1519.72	C21orf58	chromosome 21 open reading frame 58
7058	7.76e-251	1.03e-252	0.2437	-33.9549	-8.2753	2325.51	THBS2	thrombospondin 2
130574	5.66e-249	7.56e-251	0.1337	-33.8283	-4.52187	824.25	LYPD6	LY6/PLAUR domain containing 6
4253	2.16e-248	2.9e-250	0.0808	33.7886	2.72917	1537.72	MIA2	MIA SH3 domain ER export factor 2
5080	3.06e-248	4.12e-250	0.1108	-33.7782	-3.7424	904.18	PAX6	paired box 6
9770	4.61e-247	6.23e-249	0.0852	33.6978	2.87027	1511.43	RASSF2	Ras association domain family member 2
9659	6.12e-247	8.31e-249	0.0806	-33.6892	-2.71703	2358.85	PDE4DIP	phosphodiesterase 4D interacting protein
100505881	6.61e-247	9e-249	0.2086	-33.6869	-7.02597	1286.4	MAGI2-AS3	MAGI2 antisense RNA 3
5783	7.03e-247	9.61e-249	0.0812	33.6849	2.73537	2683.63	PTPN13	protein tyrosine phosphatase non-receptor type 13
5021	9.84e-246	1.35e-247	0.1053	-33.6065	-3.53858	2147.6	OXTR	oxytocin receptor
9053	1.35e-245	1.86e-247	0.1426	33.5969	4.78948	826.75	MAP7	microtubule associated protein 7
1017	1.52e-243	2.1e-245	0.064	-33.4561	-2.1416	4699.04	CDK2	cyclin dependent kinase 2
80201	1.98e-243	2.74e-245	0.1564	33.4481	5.23004	739.09	HKDC1	hexokinase domain containing 1
57713	1.4e-242	1.95e-244	0.0999	33.3895	3.33616	972.82	SFMBT2	Scm like with four mbt domains 2
11167	7.65e-242	1.07e-243	0.0634	-33.3385	-2.11474	31770	FSTL1	follistatin like 1
7913	1.65e-241	2.32e-243	0.055	-33.3153	-1.834	19355.9	DEK	DEK proto-oncogene
3892	4.08e-241	5.74e-243	0.2143	33.2881	7.13457	1147.65	KRT86	keratin 86
5321	1.25e-240	1.77e-242	0.1277	33.2542	4.24748	742.09	PLA2G4A	phospholipase A2 group IVA
4257	3.07e-240	4.36e-242	0.0626	33.2272	2.08085	9292.57	MGST1	microsomal glutathione S-transferase 1
80329	4.32e-240	6.15e-242	0.0929	33.2168	3.08442	1153.29	ULBP1	UL16 binding protein 1
30011	2.28e-239	3.26e-241	0.074	33.1666	2.45352	3743.31	SH3KBP1	SH3 domain containing kinase binding protein 1
1848	2.45e-239	3.52e-241	0.0961	33.1643	3.18785	1116.51	DUSP6	dual specificity phosphatase 6
1288	1.12e-238	1.61e-240	0.0876	33.1184	2.90028	1944.63	COL4A6	collagen type IV alpha 6 chain
8745	1.16e-238	1.67e-240	0.1616	33.1173	5.35188	750.39	ADAM23	ADAM metallopeptidase domain 23
79094	3.17e-238	4.6e-240	0.146	33.0868	4.83206	708.04	CHAC1	ChaC glutathione specific gamma-glutamylcyclotransferase 1
51474	1.11e-237	1.62e-239	0.0644	-33.0488	-2.12916	7158.33	LIMA1	LIM domain and actin binding 1
81624	1.75e-237	2.55e-239	0.0831	-33.035	-2.74432	3169.45	DIAPH3	diaphanous related formin 3
143903	1.89e-237	2.77e-239	0.2512	-33.0325	-8.29929	2026.17	LAYN	layilin
284217	3.4e-237	5e-239	0.0847	33.0147	2.79782	1358.24	LAMA1	laminin subunit alpha 1
7464	4.17e-237	6.16e-239	0.1278	-33.0084	-4.21974	991.79	CORO2A	coronin 2A
101929185	1.24e-235	1.83e-237	0.0795	32.9055	2.61627	2736.04	LOC101929185	uncharacterized LOC101929185
121551	2.51e-235	3.73e-237	0.1423	32.8839	4.68003	668.72	ABTB3	ankyrin repeat and BTB domain containing 3
105369201	5.06e-235	7.55e-237	0.129	-32.8625	-4.23886	811.3	GCAWKR	gastric cancer associated WDR5 and KAT2A binding lncRNA
55591	1.32e-234	1.98e-236	0.0632	32.8332	2.07606	6202	VEZT	vezatin, adherens junctions transmembrane protein
57476	2.7e-233	4.06e-235	0.0893	32.7411	2.9236	1495.96	GRAMD1B	GRAM domain containing 1B
29028	5.76e-233	8.68e-235	0.0688	-32.7179	-2.24993	11393.8	ATAD2	ATPase family AAA domain containing 2
23530	2.68e-232	4.06e-234	0.0882	-32.6708	-2.88207	2376.36	NNT	nicotinamide nucleotide transhydrogenase
27132	6.8e-232	1.03e-233	0.1084	32.6423	3.53844	865.86	CPNE7	copine 7
5997	1.23e-230	1.88e-232	0.0933	32.5533	3.03828	1381.33	RGS2	regulator of G protein signaling 2
79729	3.06e-230	4.67e-232	0.1168	-32.5254	-3.79917	929.3	SH3D21	SH3 domain containing 21
5159	4.32e-229	6.62e-231	0.183	-32.4438	-5.93831	1132.8	PDGFRB	platelet derived growth factor receptor beta
3556	6.16e-229	9.47e-231	0.0861	-32.4328	-2.79157	1781.76	IL1RAP	interleukin 1 receptor accessory protein
6926	1.74e-228	2.68e-230	0.1025	32.4007	3.32068	2085.79	TBX3	T-box transcription factor 3
51400	1.99e-228	3.08e-230	0.0691	-32.3965	-2.23847	10970.4	PPME1	protein phosphatase methylesterase 1
3801	2.36e-228	3.67e-230	0.0719	32.391	2.3279	4414.96	KIFC3	kinesin family member C3
6398	2.33e-227	3.64e-229	0.1586	-32.3202	-5.12606	921.69	SECTM1	secreted and transmembrane 1
4734	2.38e-227	3.72e-229	0.0703	32.3195	2.27108	6520.47	NEDD4	NEDD4 E3 ubiquitin protein ligase
2771	3.19e-227	5.01e-229	0.0796	-32.3103	-2.57239	6684.67	GNAI2	G protein subunit alpha i2
4172	6.51e-226	1.02e-227	0.0639	-32.2169	-2.0601	5531.33	MCM3	minichromosome maintenance complex component 3
1051	6.94e-226	1.1e-227	0.073	32.2148	2.35277	3035.69	CEBPB	CCAAT enhancer binding protein beta
7851	1.16e-225	1.85e-227	0.1955	32.1986	6.29382	817.89	MALL	mal, T cell differentiation protein like
10529	1.27e-224	2.01e-226	0.1421	32.1244	4.56455	719.34	NEBL	nebulette
285513	3.66e-224	5.85e-226	0.2055	32.0912	6.59382	913.25	GPRIN3	GPRIN family member 3
64116	6.85e-224	1.1e-225	0.0752	32.0716	2.41309	1892.18	SLC39A8	solute carrier family 39 member 8
8844	9.73e-224	1.56e-225	0.0774	32.0606	2.48044	1978.75	KSR1	kinase suppressor of ras 1
2048	1.69e-223	2.73e-225	0.1061	32.0432	3.40083	2938.72	EPHB2	EPH receptor B2
5255	2.25e-223	3.63e-225	0.0873	32.0343	2.79711	1199.03	PHKA1	phosphorylase kinase regulatory subunit alpha 1
3679	2.83e-222	4.59e-224	0.1474	-31.9551	-4.7101	711.84	ITGA7	integrin subunit alpha 7
105376794	2.86e-221	4.65e-223	0.0949	-31.8826	-3.02459	2427.01	LOC105376794
8682	2.92e-221	4.76e-223	0.0577	-31.8819	-1.83869	9769.1	PEA15	proliferation and apoptosis adaptor protein 15
80005	2.98e-221	4.87e-223	0.0628	31.8812	2.0031	4054.92	DOCK5	dedicator of cytokinesis 5
54502	2.85e-220	4.68e-222	0.115	31.8102	3.65779	749.83	RBM47	RNA binding motif protein 47
340061	1.46e-219	2.41e-221	0.158	-31.7587	-5.01758	843.74	STING1	stimulator of interferon response cGAMP interactor 1
6675	1.72e-219	2.84e-221	0.0693	-31.7535	-2.20037	4609.68	UAP1	UDP-N-acetylglucosamine pyrophosphorylase 1
195828	1.79e-219	2.96e-221	0.0794	-31.7522	-2.52114	1980.39	ZNF367	zinc finger protein 367
1396	4.33e-219	7.2e-221	0.2863	31.7242	9.08224	2286.56	CRIP1	cysteine rich protein 1
3148	5.14e-219	8.57e-221	0.0615	-31.7187	-1.94915	8172.6	HMGB2	high mobility group box 2
148203	1.36e-218	2.27e-220	0.1543	-31.688	-4.8884	768.44	ZNF738	zinc finger protein 738
3554	2.94e-218	4.94e-220	0.1096	31.6635	3.46892	841.54	IL1R1	interleukin 1 receptor type 1
10171	4.56e-218	7.67e-220	0.0748	31.6496	2.36675	1737.24	RCL1	RNA terminal phosphate cyclase like 1
10333	9.53e-218	1.61e-219	0.174	31.6262	5.50193	657.35	TLR6	toll like receptor 6
6520	1.08e-217	1.83e-219	0.0692	31.6222	2.18891	6431.8	SLC3A2	solute carrier family 3 member 2
7570	4.72e-216	8.01e-218	0.2134	-31.5026	-6.72421	1007.6	ZNF22	zinc finger protein 22
81794	5.5e-216	9.37e-218	0.1986	31.4976	6.25466	772.12	ADAMTS10	ADAM metallopeptidase with thrombospondin type 1 motif 10
11259	1.15e-215	1.96e-217	0.1966	-31.4742	-6.18794	881.87	FILIP1L	filamin A interacting protein 1 like
1719	1.42e-215	2.43e-217	0.0685	-31.4674	-2.15525	8910.18	DHFR	dihydrofolate reductase
10642	1.12e-213	1.92e-215	0.0652	31.3283	2.04207	5351.04	IGF2BP1	insulin like growth factor 2 mRNA binding protein 1
22875	6.86e-212	1.18e-213	0.1336	-31.1967	-4.16761	733.07	ENPP4	ectonucleotide pyrophosphatase/phosphodiesterase 4
57460	4.87e-211	8.43e-213	0.112	31.1337	3.48566	749.72	PPM1H	protein phosphatase, Mg2+/Mn2+ dependent 1H
57804	4.95e-211	8.59e-213	0.0798	31.1331	2.4856	1631.51	POLD4	DNA polymerase delta 4, accessory subunit
8535	1.3e-210	2.26e-212	0.0749	31.102	2.32979	1833.83	CBX4	chromobox 4
3397	1.3e-210	2.27e-212	0.066	31.1019	2.05209	3044.6	ID1	inhibitor of DNA binding 1
10653	2.73e-210	4.78e-212	0.0765	31.0779	2.37895	1888.13	SPINT2	serine peptidase inhibitor, Kunitz type 2
5971	3.14e-210	5.52e-212	0.0769	31.0734	2.38813	1803.75	RELB	RELB proto-oncogene, NF-kB subunit
57575	7.01e-210	1.23e-211	0.1741	31.0475	5.40561	649.57	PCDH10	protocadherin 10
2539	1.86e-209	3.28e-211	0.0749	31.016	2.32353	12921.8	G6PD	glucose-6-phosphate dehydrogenase
65983	2.3e-209	4.08e-211	0.0778	-31.009	-2.41319	1850.76	GRAMD2B	GRAM domain containing 2B
253650	2.55e-209	4.52e-211	0.1577	31.0056	4.88834	697.09	ANKRD18A	ankyrin repeat domain 18A
5010	1.72e-208	3.07e-210	0.2915	-30.9439	-9.02039	4534.2	CLDN11	claudin 11
55268	1.45e-207	2.59e-209	0.1144	-30.8749	-3.53058	1118.53	ECHDC2	enoyl-CoA hydratase domain containing 2
8702	2.87e-207	5.14e-209	0.0673	30.8528	2.07678	3369.94	B4GALT4	beta-1,4-galactosyltransferase 4
26575	3.18e-207	5.71e-209	0.2029	30.8494	6.25982	738.51	RGS17	regulator of G protein signaling 17
63926	3.94e-207	7.11e-209	0.0938	30.8423	2.89266	1068.46	ANKEF1	ankyrin repeat and EF-hand domain containing 1
5218	1.42e-206	2.57e-208	0.1725	-30.8007	-5.3119	689.21	CDK14	cyclin dependent kinase 14
7025	9.37e-206	1.7e-207	0.1429	30.7393	4.39343	593.91	NR2F1	nuclear receptor subfamily 2 group F member 1
3897	2.45e-205	4.45e-207	0.1174	-30.708	-3.6066	3360.26	L1CAM	L1 cell adhesion molecule
1843	7.07e-205	1.29e-206	0.0702	30.6734	2.15216	8782.55	DUSP1	dual specificity phosphatase 1
55536	1.75e-204	3.19e-206	0.063	-30.6439	-1.9293	4368.05	CDCA7L	cell division cycle associated 7 like
1649	2.21e-204	4.05e-206	0.077	30.6361	2.35898	1585.98	DDIT3	DNA damage inducible transcript 3
728047	4.65e-204	8.55e-206	0.1217	30.6117	3.72594	634.78	GOLGA8O	golgin A8 family member O
91156	6.83e-204	1.26e-205	0.0951	30.599	2.90878	978.21	IGFN1	immunoglobulin like and fibronectin type III domain containing 1
27300	1.13e-203	2.1e-205	0.0943	-30.5824	-2.88313	1095.84	ZNF544	zinc finger protein 544
55314	1.36e-203	2.51e-205	0.1196	30.5765	3.65612	674.87	TMEM144	transmembrane protein 144
1956	1.69e-203	3.13e-205	0.0856	30.5693	2.61599	14497.4	EGFR	epidermal growth factor receptor
90333	1.96e-203	3.65e-205	0.1214	-30.5643	-3.70921	676.91	ZNF468	zinc finger protein 468
3798	2.58e-203	4.82e-205	0.1516	-30.5552	-4.63211	694	KIF5A	kinesin family member 5A
100130111	9.65e-203	1.81e-204	0.1546	30.5119	4.71642	595.94	LCIIAR	lung cancer immune cell infiltration associated lncRNA
8673	1.46e-202	2.74e-204	0.1527	-30.4984	-4.65863	658.92	VAMP8	vesicle associated membrane protein 8
23094	5.43e-202	1.02e-203	0.0872	30.4551	2.65598	3551.79	SIPA1L3	signal induced proliferation associated 1 like 3
6638	5.53e-201	1.05e-202	0.0819	30.3788	2.48917	1385.58	SNRPN	small nuclear ribonucleoprotein polypeptide N
8926	8.38e-201	1.59e-202	0.0819	30.3651	2.48748	1364.6	SNURF	SNRPN upstream open reading frame
9900	3.48e-200	6.61e-202	0.2648	-30.3181	-8.02841	1540.22	SV2A	synaptic vesicle glycoprotein 2A
7643	7.19e-200	1.37e-201	0.1832	-30.2941	-5.55119	699.06	ZNF90	zinc finger protein 90
23092	1.15e-199	2.19e-201	0.0674	30.2786	2.03951	2673.41	ARHGAP26	Rho GTPase activating protein 26
2318	3.09e-199	5.92e-201	0.3018	-30.2458	-9.12727	6175.54	FLNC	filamin C
30008	8.02e-199	1.54e-200	0.105	-30.2142	-3.17158	816.27	EFEMP2	EGF containing fibulin extracellular matrix protein 2
5880	9.53e-199	1.84e-200	0.1966	-30.2084	-5.93898	921.98	RAC2	Rac family small GTPase 2
205860	1.07e-198	2.07e-200	0.1804	30.2045	5.44878	599.22	TRIML2	tripartite motif family like 2
10611	1.4e-198	2.71e-200	0.0641	30.1955	1.93553	7394.08	PDLIM5	PDZ and LIM domain 5
51473	2.74e-198	5.33e-200	0.1444	30.1732	4.356	586.3	DCDC2	doublecortin domain containing 2
3833	2.8e-198	5.44e-200	0.0662	-30.1725	-1.99625	3392.73	KIFC1	kinesin family member C1
6868	3.27e-198	6.38e-200	0.0657	30.1672	1.98194	4615.54	ADAM17	ADAM metallopeptidase domain 17
7644	3.3e-198	6.45e-200	0.0979	-30.1668	-2.95232	1125.1	ZNF91	zinc finger protein 91
8825	1.22e-197	2.39e-199	0.2483	30.1235	7.47844	1062.89	LIN7A	lin-7 homolog A, crumbs cell polarity complex component
10135	7.06e-197	1.39e-198	0.0556	30.065	1.67169	29455.8	NAMPT	nicotinamide phosphoribosyltransferase
664	2.3e-196	4.55e-198	0.0662	-30.0256	-1.9864	6952.47	BNIP3	BCL2 interacting protein 3
7453	4.19e-196	8.3e-198	0.0616	30.0056	1.84761	5366.86	WARS1	tryptophanyl-tRNA synthetase 1
162967	1.16e-195	2.31e-197	0.1673	-29.9715	-5.01496	623.56	ZNF320	zinc finger protein 320
92737	1.91e-195	3.81e-197	0.1558	29.9548	4.66754	584.9	DNER	delta/notch like EGF repeat containing
2683	2.11e-195	4.21e-197	0.0963	29.9515	2.88313	14686.6	B4GALT1	beta-1,4-galactosyltransferase 1
55723	2.6e-194	5.21e-196	0.0944	-29.8675	-2.82006	2660.37	ASF1B	anti-silencing function 1B histone chaperone
59283	5.34e-194	1.07e-195	0.1347	29.8434	4.01942	601.55	CACNG8	calcium voltage-gated channel auxiliary subunit gamma 8
1604	5.84e-194	1.17e-195	0.0667	29.8403	1.99152	6222.15	CD55	CD55 molecule (Cromer blood group)
64847	6.36e-194	1.28e-195	0.0662	29.8374	1.97644	2968.47	SPATA20	spermatogenesis associated 20
10585	3.15e-193	6.35e-195	0.0883	-29.7837	-2.62948	1303.34	POMT1	protein O-mannosyltransferase 1
677	3.94e-193	7.98e-195	0.096	29.776	2.85748	13224.4	ZFP36L1	ZFP36 ring finger protein like 1
388610	7.72e-193	1.57e-194	0.0877	29.7534	2.60857	1994.92	TRNP1	TMF1 regulated nuclear protein 1
54843	1.96e-192	4e-194	0.0998	29.7219	2.96505	892.94	SYTL2	synaptotagmin like 2
1739	4.24e-192	8.65e-194	0.0628	-29.696	-1.86405	7239.07	DLG1	discs large MAGUK scaffold protein 1
54749	5.36e-192	1.1e-193	0.083	29.688	2.46356	2021.97	EPDR1	ependymin related 1
57655	2.3e-191	4.72e-193	0.0859	29.6389	2.54496	6866.03	GRAMD1A	GRAM domain containing 1A
196	6.64e-191	1.37e-192	0.0692	29.603	2.04959	5669.57	AHR	aryl hydrocarbon receptor
25932	8.57e-191	1.77e-192	0.0621	-29.5943	-1.83822	23224.2	CLIC4	chloride intracellular channel 4
9644	1.13e-190	2.33e-192	0.1258	29.585	3.72103	654.77	SH3PXD2A	SH3 and PX domains 2A
4791	2.69e-190	5.58e-192	0.0744	29.5555	2.19909	5560.59	NFKB2	nuclear factor kappa B subunit 2
222166	3.6e-190	7.49e-192	0.0916	-29.5456	-2.70658	1104.25	MTURN	maturin, neural progenitor differentiation regulator homolog
7083	4.65e-190	9.68e-192	0.0656	-29.5369	-1.93885	3930.11	TK1	thymidine kinase 1
100093630	6.48e-190	1.35e-191	0.106	29.5256	3.12969	988.7	SNHG8	small nucleolar RNA host gene 8
83719	1.01e-189	2.1e-191	0.1155	-29.5106	-3.40739	678.21	YPEL3	yippee like 3
9536	1.29e-189	2.72e-191	0.0788	29.502	2.3238	1762.79	PTGES	prostaglandin E synthase
287	3.02e-189	6.34e-191	0.2111	29.4732	6.22301	672.9	ANK2	ankyrin 2
9709	4.81e-189	1.01e-190	0.0744	29.4574	2.19028	2191.68	HERPUD1	homocysteine inducible ER protein with ubiquitin like domain 1
115207	5.77e-189	1.22e-190	0.1474	-29.4511	-4.33972	623.89	KCTD12	potassium channel tetramerization domain containing 12
56675	2e-188	4.23e-190	0.1342	-29.4089	-3.94535	683.06	NRIP3	nuclear receptor interacting protein 3
8864	2.45e-188	5.2e-190	0.0944	29.4018	2.77438	906.3	PER2	period circadian regulator 2
2052	2.48e-188	5.27e-190	0.0763	29.4014	2.24467	3997.07	EPHX1	epoxide hydrolase 1
9853	4.73e-188	1.01e-189	0.0766	29.3793	2.24952	3247.23	RUSC2	RUN and SH3 domain containing 2
1847	1.17e-187	2.5e-189	0.0811	29.3485	2.37875	1887.48	DUSP5	dual specificity phosphatase 5
22941	1.17e-187	2.5e-189	0.1073	29.3484	3.14796	1436.45	SHANK2	SH3 and multiple ankyrin repeat domains 2
643650	5.25e-187	1.13e-188	0.1507	29.2971	4.41526	651.35	LINC00842	long intergenic non-protein coding RNA 842
7975	7.74e-186	1.67e-187	0.0716	29.2052	2.09165	2425.21	MAFK	MAF bZIP transcription factor K
80205	1.01e-185	2.17e-187	0.0809	29.1961	2.36115	3430.07	CHD9	chromodomain helicase DNA binding protein 9
307	4.17e-185	9.02e-187	0.0655	29.1474	1.90783	3158.73	ANXA4	annexin A4
56261	7.36e-185	1.6e-186	0.0671	29.1278	1.95325	3182.7	GPCPD1	glycerophosphocholine phosphodiesterase 1
4567	4.53e-184	9.85e-186	0.0929	29.0653	2.70003	3594.66	TRNL1	tRNA-Leu
4133	2.1e-183	4.57e-185	0.2059	29.0126	5.97357	627.29	MAP2	microtubule associated protein 2
80003	2.34e-183	5.11e-185	0.0915	29.0087	2.65336	1177.97	PCNX2	pecanex 2
57158	2.38e-183	5.21e-185	0.1698	-29.008	-4.92625	688.67	JPH2	junctophilin 2
54492	1.31e-182	2.87e-184	0.1049	-28.9493	-3.03643	1222.41	NEURL1B	neuralized E3 ubiquitin protein ligase 1B
282996	4.49e-182	9.89e-184	0.2305	28.9065	6.66164	733.44	RBM20	RNA binding motif protein 20
5891	8.25e-182	1.82e-183	0.0853	28.8854	2.46362	1360.56	MOK	MOK protein kinase
3726	4.97e-181	1.1e-182	0.0704	28.8232	2.02943	3340.19	JUNB	JunB proto-oncogene, AP-1 transcription factor subunit
4549	9.55e-181	2.12e-182	0.0759	28.8005	2.18536	50933.6	RNR1	s-rRNA
8795	1.67e-180	3.71e-182	0.0589	28.781	1.69554	7377.86	TNFRSF10B	TNF receptor superfamily member 10b
344558	2.81e-180	6.26e-182	0.1348	28.7628	3.87835	685.71	SH3RF3	SH3 domain containing ring finger 3
10592	1.39e-179	3.1e-181	0.0702	-28.7072	-2.01398	7052.04	SMC2	structural maintenance of chromosomes 2
4919	8.47e-179	1.9e-180	0.0984	28.6442	2.81734	878.68	ROR1	receptor tyrosine kinase like orphan receptor 1
590	1.03e-178	2.31e-180	0.2049	28.6372	5.86644	573.74	BCHE	butyrylcholinesterase
4054	1.07e-178	2.41e-180	0.0752	28.6358	2.15255	2902.01	LTBP3	latent transforming growth factor beta binding protein 3
7035	2.39e-178	5.39e-180	0.0703	28.6077	2.01135	4527.84	TFPI	tissue factor pathway inhibitor
57559	1.07e-176	2.42e-178	0.095	28.4746	2.70382	1018.54	STAMBPL1	STAM binding protein like 1
54206	1.83e-176	4.14e-178	0.0738	28.4557	2.09892	6535.87	ERRFI1	ERBB receptor feedback inhibitor 1
2295	2.22e-176	5.03e-178	0.1481	28.4489	4.21359	549.05	FOXF2	forkhead box F2
2581	2.33e-176	5.3e-178	0.0873	28.4471	2.48333	1604.65	GALC	galactosylceramidase
5754	5.3e-176	1.21e-177	0.0954	-28.4181	-2.71165	2313.65	PTK7	protein tyrosine kinase 7 (inactive)
4232	1.07e-175	2.44e-177	0.0848	-28.3934	-2.40848	4329.36	MEST	mesoderm specific transcript
401474	2.26e-175	5.18e-177	0.1731	-28.3669	-4.91123	592.72	SAMD12	sterile alpha motif domain containing 12
89970	9.18e-175	2.11e-176	0.0723	28.3175	2.04771	2645.41	RSPRY1	ring finger and SPRY domain containing 1
2026	7.43e-174	1.71e-175	0.0768	-28.2435	-2.16831	5348.78	ENO2	enolase 2
1002	1e-173	2.31e-175	0.1464	28.2329	4.13253	615.69	CDH4	cadherin 4
11199	1.07e-173	2.47e-175	0.2877	28.2304	8.12206	1177.33	ANXA10	annexin A10
158405	3.22e-173	7.45e-175	0.0678	-28.1914	-1.91271	3149.22	KIAA1958	KIAA1958
91179	3.45e-173	8e-175	0.1666	-28.1889	-4.69748	561.43	SCARF2	scavenger receptor class F member 2
6364	4.64e-173	1.08e-174	0.2068	28.1783	5.82652	603.38	CCL20	C-C motif chemokine ligand 20
9721	8.14e-173	1.9e-174	0.1015	28.1583	2.8588	787.85	GPRIN2	G protein regulated inducer of neurite outgrowth 2
4015	1.37e-172	3.19e-174	0.115	-28.1398	-3.23616	2755.23	LOX	lysyl oxidase
284371	2.09e-172	4.89e-174	0.1375	-28.1247	-3.86705	569.34	ZNF841	zinc finger protein 841
442075	3.08e-172	7.23e-174	0.0969	-28.1108	-2.72526	996.23	EMC3-AS1	EMC3 antisense RNA 1
85301	3.5e-172	8.23e-174	0.0773	28.1062	2.17199	1640.97	COL27A1	collagen type XXVII alpha 1 chain
389831	5.99e-172	1.41e-173	0.1078	28.087	3.02644	767.58	LOC389831	uncharacterized LOC389831
2591	9.39e-172	2.22e-173	0.188	-28.0709	-5.27768	566.86	GALNT3	polypeptide N-acetylgalactosaminyltransferase 3
80144	1.82e-171	4.31e-173	0.0992	28.0473	2.7834	881.56	FRAS1	Fraser extracellular matrix complex subunit 1
1824	1.85e-171	4.39e-173	0.0974	-28.0466	-2.73298	1039.35	DSC2	desmocollin 2
80149	2.72e-171	6.47e-173	0.0762	28.0328	2.13593	1885.77	ZC3H12A	zinc finger CCCH-type containing 12A
6510	5.6e-171	1.34e-172	0.0818	28.007	2.29077	13092.4	SLC1A5	solute carrier family 1 member 5
28996	6.6e-171	1.58e-172	0.0916	28.0011	2.56452	3832.22	HIPK2	homeodomain interacting protein kinase 2
7705	6.8e-171	1.63e-172	0.0563	27.9999	1.57661	11704.8	ZNF146	zinc finger protein 146
163732	1.44e-170	3.45e-172	0.113	27.9731	3.16171	1011.51	CITED4	Cbp/p300 interacting transactivator with Glu/Asp rich carboxy-terminal domain 4
91107	1.73e-170	4.16e-172	0.0961	27.9664	2.68709	1218.33	TRIM47	tripartite motif containing 47
10962	2.19e-170	5.28e-172	0.0712	27.9579	1.98988	2355.96	MLLT11	MLLT11 transcription factor 7 cofactor
8515	2.83e-170	6.84e-172	0.1855	27.9487	5.18568	513.18	ITGA10	integrin subunit alpha 10
105369370	2.92e-170	7.07e-172	0.2041	27.9475	5.7047	538.81	LOC105369370	uncharacterized LOC105369370
80315	3.32e-170	8.04e-172	0.081	27.9429	2.26237	3236.56	CPEB4	cytoplasmic polyadenylation element binding protein 4
286343	3.33e-170	8.1e-172	0.2751	27.9426	7.68589	968.04	LURAP1L	leucine rich adaptor protein 1 like
11004	5.17e-170	1.26e-171	0.0609	-27.9269	-1.70043	5417.08	KIF2C	kinesin family member 2C
9837	5.2e-170	1.27e-171	0.0705	-27.9266	-1.97015	2382.77	GINS1	GINS complex subunit 1
7576	1.07e-169	2.61e-171	0.1221	-27.9008	-3.40619	618.04	ZNF28	zinc finger protein 28
145694	1.09e-169	2.68e-171	0.0974	27.8999	2.71682	849.25	KIF23-AS1	KIF23 and PAQR5 antisense RNA 1
54443	1.11e-169	2.73e-171	0.0589	-27.8992	-1.64448	16279.6	ANLN	anillin, actin binding protein
4883	5.18e-169	1.27e-170	0.0854	27.844	2.37774	1334.64	NPR3	natriuretic peptide receptor 3
220594	5.73e-169	1.41e-170	0.1576	-27.8403	-4.38769	554.27	USP32P2	ubiquitin specific peptidase 32 pseudogene 2
105374003	7.38e-169	1.82e-170	0.1263	27.8311	3.51433	556.26	LOC105374003	uncharacterized LOC105374003
622	1.01e-168	2.5e-170	0.1241	-27.8198	-3.45233	612.6	BDH1	3-hydroxybutyrate dehydrogenase 1
57522	1.31e-168	3.24e-170	0.0856	27.8105	2.38193	2303.53	SRGAP1	SLIT-ROBO Rho GTPase activating protein 1
261729	5.84e-168	1.45e-169	0.0887	27.7566	2.46261	1036.97	STEAP2	STEAP2 metalloreductase
767	9.21e-168	2.3e-169	0.3307	27.7401	9.17399	1804.74	CA8	carbonic anhydrase 8
639	9.48e-168	2.37e-169	0.1107	27.739	3.07125	893.16	PRDM1	PR/SET domain 1
631	1.38e-167	3.45e-169	0.1815	27.7254	5.03224	468.08	BFSP1	beaded filament structural protein 1
643699	1.91e-167	4.8e-169	0.1315	27.7135	3.64356	530.46	GOLGA8N	golgin A8 family member N
79642	2.7e-167	6.78e-169	0.0834	27.7011	2.31054	1388.74	ARSJ	arylsulfatase family member J
7082	6.22e-167	1.57e-168	0.0874	27.6708	2.41885	14455.2	TJP1	tight junction protein 1
5924	9.15e-167	2.31e-168	0.2528	27.6569	6.9904	739.45	RASGRF2	Ras protein specific guanine nucleotide releasing factor 2
64129	9.39e-167	2.37e-168	0.2544	-27.6559	-7.03585	871.02	TINAGL1	tubulointerstitial nephritis antigen like 1
26043	1.2e-166	3.04e-168	0.0693	-27.6469	-1.91569	4321.75	UBXN7	UBX domain protein 7
4199	1.49e-166	3.78e-168	0.063	27.6391	1.74068	4287.12	ME1	malic enzyme 1
56967	1.61e-166	4.1e-168	0.0948	27.6361	2.61927	1017.39	C14orf132	chromosome 14 open reading frame 132
4514	1.75e-166	4.46e-168	0.0724	27.633	1.99992	236797	COX3	cytochrome c oxidase subunit III
83700	2.86e-166	7.3e-168	0.1873	27.6152	5.17133	467.87	JAM3	junctional adhesion molecule 3
55619	3.47e-166	8.88e-168	0.0779	27.6082	2.14979	2101.29	DOCK10	dedicator of cytokinesis 10
5211	3.57e-166	9.15e-168	0.0703	-27.6071	-1.94176	4250.24	PFKL	phosphofructokinase, liver type
162461	7.33e-166	1.88e-167	0.2272	27.581	6.26688	596.09	TMEM92	transmembrane protein 92
4171	8.42e-166	2.17e-167	0.0861	-27.5759	-2.37537	4169.63	MCM2	minichromosome maintenance complex component 2
116138	2.86e-165	7.38e-167	0.0827	-27.5314	-2.2768	3089.34	KLHDC3	kelch domain containing 3
117854	3.53e-165	9.13e-167	0.1309	27.5238	3.60276	625.58	TRIM6	tripartite motif containing 6
79623	7.19e-165	1.86e-166	0.1138	27.4979	3.13052	804.81	GALNT14	polypeptide N-acetylgalactosaminyltransferase 14
162655	1.65e-164	4.27e-166	0.099	-27.4677	-2.71802	1210.13	ZNF519	zinc finger protein 519
5777	1.73e-164	4.51e-166	0.14	27.4657	3.84568	484.39	PTPN6	protein tyrosine phosphatase non-receptor type 6
7087	2.07e-164	5.38e-166	0.1668	-27.4593	-4.57956	514.58	ICAM5	intercellular adhesion molecule 5
3303	2.08e-164	5.43e-166	0.1056	-27.459	-2.89895	2419.47	HSPA1A	heat shock protein family A (Hsp70) member 1A
3625	2.58e-164	6.75e-166	0.1343	27.4511	3.68665	512.9	INHBB	inhibin subunit beta B
7128	3.06e-164	8.01e-166	0.0964	27.4448	2.64543	3374.06	TNFAIP3	TNF alpha induced protein 3
5111	6.08e-164	1.6e-165	0.0578	-27.4197	-1.58548	10479.3	PCNA	proliferating cell nuclear antigen
284071	1.35e-163	3.55e-165	0.1244	27.3906	3.40712	682.72	MEIOC	meiosis specific with coiled-coil domain
83604	1.55e-163	4.1e-165	0.1164	27.3854	3.18658	664.89	TMEM47	transmembrane protein 47
4176	2.11e-163	5.58e-165	0.0625	-27.3741	-1.71038	7752.72	MCM7	minichromosome maintenance complex component 7
101059918	2.26e-163	5.99e-165	0.1384	27.3715	3.78805	475.96	GOLGA8R	golgin A8 family member R
9452	2.42e-163	6.41e-165	0.2818	-27.3691	-7.71316	1088.79	ITM2A	integral membrane protein 2A
3248	5.27e-163	1.4e-164	0.3913	27.3405	10.6991	3632.09	HPGD	15-hydroxyprostaglandin dehydrogenase
84851	5.89e-163	1.57e-164	0.0828	-27.3364	-2.26418	2787.26	TRIM52	tripartite motif containing 52
57452	6.21e-163	1.66e-164	0.1613	27.3344	4.40901	468.26	GALNT16	polypeptide N-acetylgalactosaminyltransferase 16
79980	1.31e-162	3.49e-164	0.0789	-27.3072	-2.15368	2945.64	DSN1	DSN1 component of MIS12 kinetochore complex
132720	1.44e-162	3.87e-164	0.1128	27.3034	3.0791	745.86	FAM241A	family with sequence similarity 241 member A
81618	6.37e-162	1.71e-163	0.0635	-27.2489	-1.73086	5342.63	ITM2C	integral membrane protein 2C
79711	1.48e-161	3.97e-163	0.0702	27.2181	1.91194	1981.08	IPO4	importin 4
121642	4.07e-161	1.1e-162	0.1041	27.1808	2.82921	738.32	ALKBH2	alkB homolog 2, alpha-ketoglutarate dependent dioxygenase
2202	9.43e-161	2.54e-162	0.0733	-27.1498	-1.99103	6243.18	EFEMP1	EGF containing fibulin extracellular matrix protein 1
3304	1.16e-160	3.13e-162	0.1047	-27.1422	-2.84237	1898.23	HSPA1B	heat shock protein family A (Hsp70) member 1B
63901	2.62e-160	7.11e-162	0.0665	-27.112	-1.80384	5150.52	FAM111A	FAM111 trypsin like peptidase A
22885	2.96e-160	8.04e-162	0.0778	27.1075	2.1093	1975.84	ABLIM3	actin binding LIM protein family member 3
5205	3.59e-160	9.75e-162	0.0777	-27.1004	-2.10628	2648.31	ATP8B1	ATPase phospholipid transporting 8B1
57568	3.66e-160	9.97e-162	0.0882	27.0995	2.38915	1495.31	SIPA1L2	signal induced proliferation associated 1 like 2
5915	3.68e-160	1.01e-161	0.1684	27.0992	4.56474	430.83	RARB	retinoic acid receptor beta
148189	4.7e-160	1.28e-161	0.126	27.0902	3.41347	525.27	LINC00662	long intergenic non-protein coding RNA 662
7700	6.67e-160	1.83e-161	0.1113	-27.0772	-3.01376	1278.34	ZNF141	zinc finger protein 141
10381	6.67e-160	1.83e-161	0.066	27.0771	1.7883	3203.61	TUBB3	tubulin beta 3 class III
26037	1.19e-159	3.28e-161	0.0939	27.0557	2.53964	3287.8	SIPA1L1	signal induced proliferation associated 1 like 1
730101	1.51e-159	4.17e-161	0.1083	-27.0468	-2.93023	729.83	LOC730101	uncharacterized LOC730101
5984	1.39e-158	3.83e-160	0.0713	-26.9648	-1.92186	3079.4	RFC4	replication factor C subunit 4
216	1.58e-158	4.36e-160	0.5919	26.9599	15.957	59526.1	ALDH1A1	aldehyde dehydrogenase 1 family member A1
1903	2.06e-158	5.71e-160	0.0971	26.9499	2.61596	1478.63	S1PR3	sphingosine-1-phosphate receptor 3
54535	2.34e-158	6.5e-160	0.0829	-26.9451	-2.23273	2015.52	CCHCR1	coiled-coil alpha-helical rod protein 1
133396	2.34e-158	6.52e-160	0.1076	26.945	2.89948	981.71	IL31RA	interleukin 31 receptor A
1031	2.84e-158	7.91e-160	0.0793	-26.9379	-2.1369	1372.4	CDKN2C	cyclin dependent kinase inhibitor 2C
3638	3.31e-158	9.23e-160	0.0844	-26.9322	-2.27217	1671.84	INSIG1	insulin induced gene 1
645	1.45e-157	4.05e-159	0.0696	26.8773	1.87182	4400.96	BLVRB	biliverdin reductase B
83540	1.84e-157	5.15e-159	0.0656	-26.8683	-1.76192	3259.46	NUF2	NUF2 component of NDC80 kinetochore complex
1993	1.88e-157	5.28e-159	0.1072	-26.8674	-2.88004	735.41	ELAVL2	ELAV like RNA binding protein 2
29948	3.3e-157	9.29e-159	0.1393	26.8464	3.73976	521.8	OSGIN1	oxidative stress induced growth inhibitor 1
22837	7e-157	1.97e-158	0.2166	26.8184	5.81019	507.78	COBLL1	cordon-bleu WH2 repeat protein like 1
1464	7.63e-157	2.15e-158	0.211	-26.8151	-5.65828	706.71	CSPG4	chondroitin sulfate proteoglycan 4
7027	1.11e-156	3.14e-158	0.0727	-26.8011	-1.94899	4918.4	TFDP1	transcription factor Dp-1
1869	1.15e-156	3.26e-158	0.0869	-26.7996	-2.32833	2407.62	E2F1	E2F transcription factor 1
131566	1.24e-156	3.51e-158	0.0624	26.7969	1.67306	22040.9	DCBLD2	discoidin, CUB and LCCL domain containing 2
205	4.29e-156	1.22e-157	0.0743	-26.7505	-1.98703	2708.94	AK4	adenylate kinase 4
84803	4.74e-156	1.35e-157	0.3236	26.7467	8.65609	1324.38	GPAT3	glycerol-3-phosphate acyltransferase 3
146857	8.56e-156	2.44e-157	0.154	-26.7245	-4.11549	463.51	SLFN13	schlafen family member 13
5139	9.19e-156	2.63e-157	0.3002	26.7218	8.02254	1017.81	PDE3A	phosphodiesterase 3A
163227	1.55e-155	4.45e-157	0.2044	-26.7021	-5.45786	512.16	ZNF100	zinc finger protein 100
5540	5.82e-155	1.67e-156	0.1502	26.6526	4.00194	467.22	NPY4R	neuropeptide Y receptor Y4
10535	1.24e-154	3.57e-156	0.0701	-26.6241	-1.8673	2422.21	RNASEH2A	ribonuclease H2 subunit A
257019	2.48e-154	7.15e-156	0.213	26.5981	5.66665	468.55	FRMD3	FERM domain containing 3
57658	8.41e-154	2.43e-155	0.0674	-26.5521	-1.79084	3436.78	CALCOCO1	calcium binding and coiled-coil domain 1
4141	1.66e-153	4.8e-155	0.0752	26.5265	1.99467	7617.11	MARS1	methionyl-tRNA synthetase 1
7884	2.44e-153	7.06e-155	0.0674	-26.512	-1.78739	4052.22	SLBP	stem-loop binding protein
2624	2.6e-153	7.55e-155	0.1116	-26.5094	-2.95807	849.72	GATA2	GATA binding protein 2
55106	9.83e-153	2.85e-154	0.2469	-26.4593	-6.53384	684.11	SLFN12	schlafen family member 12
100506211	1.56e-152	4.53e-154	0.137	-26.4418	-3.62248	516.85	MIR210HG	MIR210 host gene
3912	1.66e-152	4.83e-154	0.0926	26.4394	2.44707	12017.5	LAMB1	laminin subunit beta 1
23111	2.56e-152	7.48e-154	0.0683	-26.4229	-1.80388	2209.72	SPART	spartin
6612	2.67e-152	7.81e-154	0.0655	-26.4212	-1.7312	3466.64	SUMO3	small ubiquitin like modifier 3
4016	3.8e-152	1.11e-153	0.1998	-26.4078	-5.27642	530.86	LOXL1	lysyl oxidase like 1
2012	3.81e-152	1.12e-153	0.0748	-26.4076	-1.97492	2752.32	EMP1	epithelial membrane protein 1
444	5.55e-152	1.63e-153	0.0686	26.3934	1.81082	28785.2	ASPH	aspartate beta-hydroxylase
10810	9.21e-152	2.71e-153	0.1396	-26.3741	-3.68269	606.71	WASF3	WASP family member 3
5328	1.08e-151	3.18e-153	0.0783	26.3681	2.06463	4257.58	PLAU	plasminogen activator, urokinase
2491	1.58e-151	4.66e-153	0.0716	-26.3536	-1.88634	2273.46	CENPI	centromere protein I
28987	4.11e-151	1.22e-152	0.0635	26.3172	1.6709	3257.98	NOB1	NIN1 (RPN12) binding protein 1 homolog
1390	7.36e-151	2.18e-152	0.0873	26.2951	2.29456	1051.98	CREM	cAMP responsive element modulator
23555	1.77e-150	5.25e-152	0.0949	26.2617	2.49303	1108.46	TSPAN15	tetraspanin 15
128239	2.96e-150	8.83e-152	0.061	-26.242	-1.60027	5303.11	IQGAP3	IQ motif containing GTPase activating protein 3
283209	1.32e-149	3.93e-151	0.0892	26.1851	2.335	1053.12	PGM2L1	phosphoglucomutase 2 like 1
79956	1.82e-149	5.44e-151	0.0779	26.1727	2.03841	3041.71	ERMP1	endoplasmic reticulum metallopeptidase 1
7439	2.91e-149	8.7e-151	0.0668	26.1548	1.74601	43668.7	BEST1	bestrophin 1
56521	8.52e-149	2.55e-150	0.2704	26.1136	7.06194	671.83	DNAJC12	DnaJ heat shock protein family (Hsp40) member C12
4162	8.72e-149	2.62e-150	0.083	-26.1127	-2.1666	4764.86	MCAM	melanoma cell adhesion molecule
79802	1.25e-148	3.77e-150	0.1877	26.0987	4.89974	404.2	HHIPL2	HHIP like 2
10290	2.2e-148	6.63e-150	0.0887	-26.0771	-2.31362	1096.96	SPEG	striated muscle enriched protein kinase
89932	5.65e-148	1.71e-149	0.1832	-26.0409	-4.771	483.95	PAPLN	papilin, proteoglycan like sulfated glycoprotein
25934	9.47e-148	2.87e-149	0.1051	-26.021	-2.73455	1323.99	NIPSNAP3A	nipsnap homolog 3A
79962	9.76e-148	2.96e-149	0.0881	26.0198	2.29284	1010.45	DNAJC22	DnaJ heat shock protein family (Hsp40) member C22
23507	1.04e-147	3.15e-149	0.0953	26.0173	2.47831	866.18	LRRC8B	leucine rich repeat containing 8 VRAC subunit B
999	2.32e-147	7.06e-149	0.1458	25.9864	3.78922	654.46	CDH1	cadherin 1
83667	2.42e-147	7.38e-149	0.0972	25.9847	2.52529	1150.73	SESN2	sestrin 2
387882	2.56e-147	7.79e-149	0.0696	-25.9826	-1.80732	3202.01	C12orf75	chromosome 12 open reading frame 75
63967	3.47e-147	1.06e-148	0.0776	-25.9708	-2.0165	1772.8	CLSPN	claspin
8837	6.79e-147	2.08e-148	0.0711	25.9449	1.84573	4442.77	CFLAR	CASP8 and FADD like apoptosis regulator
8495	7.59e-147	2.33e-148	0.1284	25.9405	3.32977	486.19	PPFIBP2	PPFIA binding protein 2
79822	1.01e-146	3.11e-148	0.1002	-25.9294	-2.59886	734.04	ARHGAP28	Rho GTPase activating protein 28
105416157	1.29e-146	3.95e-148	0.1457	25.9201	3.77536	456	NKILA	NF-kappaB interacting lncRNA
9497	1.61e-146	4.95e-148	0.0647	25.9114	1.67766	8194.97	SLC4A7	solute carrier family 4 member 7
6714	2.9e-146	8.96e-148	0.0814	25.8885	2.1063	5131.62	SRC	SRC proto-oncogene, non-receptor tyrosine kinase
81563	3.36e-146	1.04e-147	0.1012	-25.8829	-2.61881	965.51	C1orf21	chromosome 1 open reading frame 21
158399	4.42e-146	1.37e-147	0.1023	-25.8722	-2.64766	1139.34	ZNF483	zinc finger protein 483
687	4.99e-146	1.55e-147	0.0808	-25.8675	-2.09051	3750.23	KLF9	KLF transcription factor 9
4286	5.01e-146	1.56e-147	0.0844	25.8673	2.1844	1567.88	MITF	melanocyte inducing transcription factor
3306	1.07e-145	3.32e-147	0.1312	25.8379	3.39071	478.31	HSPA2	heat shock protein family A (Hsp70) member 2
9337	1.87e-145	5.84e-147	0.0607	-25.8162	-1.56582	4498.59	CNOT8	CCR4-NOT transcription complex subunit 8
254427	2.25e-145	7.03e-147	0.1089	-25.809	-2.81175	1709.04	PROSER2	proline and serine rich 2
90993	2.29e-145	7.17e-147	0.1617	-25.8082	-4.1728	630.23	CREB3L1	cAMP responsive element binding protein 3 like 1
65982	2.39e-145	7.5e-147	0.1137	-25.8065	-2.93434	700.46	ZSCAN18	zinc finger and SCAN domain containing 18
135228	3.23e-145	1.02e-146	0.0784	25.7948	2.02343	6377.54	CD109	CD109 molecule
59271	4.82e-145	1.51e-146	0.0987	25.7793	2.5436	801.18	EVA1C	eva-1 homolog C
10036	1.06e-144	3.33e-146	0.0786	-25.7487	-2.02476	3155.77	CHAF1A	chromatin assembly factor 1 subunit A
25841	1.12e-144	3.52e-146	0.1196	25.7466	3.07858	941.45	ABTB2	ankyrin repeat and BTB domain containing 2
4507	1.27e-144	4e-146	0.0743	-25.7416	-1.91133	1890.02	MTAP	methylthioadenosine phosphorylase
27063	1.84e-144	5.82e-146	0.0777	25.7271	1.9979	1708.97	ANKRD1	ankyrin repeat domain 1
6775	2.54e-144	8.04e-146	0.167	25.7145	4.29541	395.82	STAT4	signal transducer and activator of transcription 4
64411	2.71e-144	8.62e-146	0.1026	-25.7118	-2.63782	1114.66	ARAP3	ArfGAP with RhoGAP domain, ankyrin repeat and PH domain 3
230	1.17e-143	3.73e-145	0.091	-25.6548	-2.3349	1119.91	ALDOC	aldolase, fructose-bisphosphate C
54742	1.3e-143	4.15e-145	0.1414	-25.6508	-3.62808	513.87	LY6K	lymphocyte antigen 6 family member K
64759	1.7e-143	5.41e-145	0.1047	25.6404	2.68502	10441.6	TNS3	tensin 3
6662	1.95e-143	6.23e-145	0.1413	25.6349	3.62096	423.2	SOX9	SRY-box transcription factor 9
7318	2e-143	6.4e-145	0.1531	-25.6338	-3.92336	466.09	UBA7	ubiquitin like modifier activating enzyme 7
9411	2.19e-143	7.02e-145	0.0715	-25.6303	-1.83353	5534.72	ARHGAP29	Rho GTPase activating protein 29
51312	2.97e-143	9.52e-145	0.07	25.6184	1.79211	6987.14	SLC25A37	solute carrier family 25 member 37
100499467	3.99e-143	1.28e-144	0.084	25.6068	2.15096	1672.43	LINC00673	long intergenic non-protein coding RNA 673
641364	4.51e-143	1.45e-144	0.2312	25.6019	5.9197	518.29	SLC7A11-AS1	SLC7A11 antisense RNA 1
4857	5.25e-143	1.69e-144	0.1078	25.5959	2.7581	697.52	NOVA1	NOVA alternative splicing regulator 1
100859930	6.81e-143	2.2e-144	0.0993	25.5857	2.54115	797.79	HEIH	hepatocellular carcinoma up-regulated EZH2-associated long non-coding RNA
8202	7.9e-143	2.56e-144	0.0684	25.5799	1.74971	7251.24	NCOA3	nuclear receptor coactivator 3
26509	1.16e-142	3.75e-144	0.0872	25.5649	2.2286	16507.9	MYOF	myoferlin
833	1.67e-142	5.42e-144	0.0604	25.5505	1.54199	4998.8	CARS1	cysteinyl-tRNA synthetase 1
57464	2.49e-142	8.09e-144	0.1148	-25.5349	-2.93134	836.79	STRIP2	striatin interacting protein 2
6641	2.54e-142	8.27e-144	0.1976	25.534	5.04632	387.61	SNTB1	syntrophin beta 1
3065	3.07e-142	1e-143	0.0637	-25.5265	-1.62498	4431.24	HDAC1	histone deacetylase 1
10882	3.54e-142	1.16e-143	0.1063	-25.5209	-2.71192	1030.45	C1QL1	complement C1q like 1
55534	5.13e-142	1.68e-143	0.1235	25.5063	3.14979	666.7	MAML3	mastermind like transcriptional coactivator 3
1643	7.32e-142	2.4e-143	0.065	25.4923	1.65587	3433.66	DDB2	damage specific DNA binding protein 2
7386	1.79e-141	5.86e-143	0.0637	25.4573	1.62057	5687.98	UQCRFS1	ubiquinol-cytochrome c reductase, Rieske iron-sulfur polypeptide 1
146713	2.62e-141	8.61e-143	0.2176	25.4422	5.53535	421.1	RBFOX3	RNA binding fox-1 homolog 3
27075	3.93e-141	1.3e-142	0.1207	25.4262	3.06795	562.04	TSPAN13	tetraspanin 13
4155	4.76e-141	1.57e-142	0.067	25.4186	1.70238	2538.47	MBP	myelin basic protein
1893	4.96e-141	1.64e-142	0.1191	-25.417	-3.02599	1156.43	ECM1	extracellular matrix protein 1
1140	3.69e-140	1.22e-141	0.1069	-25.3379	-2.7084	890.08	CHRNB1	cholinergic receptor nicotinic beta 1 subunit
102724428	4.79e-140	1.59e-141	0.0815	25.3275	2.06395	1784.42	LOC102724428	salt inducible kinase 1B (putative)
23167	6.13e-140	2.03e-141	0.0639	25.3178	1.61734	3508.98	EFR3A	EFR3 homolog A
10051	7.25e-140	2.41e-141	0.0561	-25.3111	-1.41985	23545.6	SMC4	structural maintenance of chromosomes 4
2936	9.05e-140	3.01e-141	0.074	25.3023	1.87322	4601.21	GSR	glutathione-disulfide reductase
27086	1.26e-139	4.21e-141	0.098	25.2891	2.47912	2199.09	FOXP1	forkhead box P1
84230	2.46e-139	8.23e-141	0.085	25.2626	2.14644	1686.22	LRRC8C	leucine rich repeat containing 8 VRAC subunit C
102723546	2.64e-139	8.82e-141	0.3095	25.2599	7.8185	848.71	LOC102723546	uncharacterized LOC102723546
7086	4.95e-139	1.66e-140	0.0564	25.2349	1.4222	34165.8	TKT	transketolase
8425	6.95e-139	2.33e-140	0.0712	25.2214	1.79518	5385.31	LTBP4	latent transforming growth factor beta binding protein 4
26353	1.15e-138	3.87e-140	0.1532	25.2014	3.86098	428.69	HSPB8	heat shock protein family B (small) member 8
9076	1.2e-138	4.03e-140	0.0809	25.1998	2.03763	9644.97	CLDN1	claudin 1
2151	3.61e-138	1.22e-139	0.0889	25.1559	2.2368	1173.44	F2RL2	coagulation factor II thrombin receptor like 2
55861	3.77e-138	1.27e-139	0.1034	-25.1541	-2.60081	944.9	DBNDD2	dysbindin domain containing 2
1591	4.56e-138	1.54e-139	0.5492	25.1466	13.8094	15673.5	CYP24A1	cytochrome P450 family 24 subfamily A member 1
123920	7.48e-138	2.53e-139	0.0749	25.1268	1.88259	1850.87	CMTM3	CKLF like MARVEL transmembrane domain containing 3
64220	9.09e-138	3.08e-139	0.3005	25.119	7.54919	734.18	STRA6	signaling receptor and transporter of retinol STRA6
5789	3.04e-137	1.03e-138	0.3026	25.0709	7.58543	2439.03	PTPRD	protein tyrosine phosphatase receptor type D
23270	3.1e-137	1.05e-138	0.0876	-25.0701	-2.19722	1847.21	TSPYL4	TSPY like 4
112849	3.86e-137	1.32e-138	0.0788	25.0613	1.97445	1531.68	L3HYPDH	trans-L-3-hydroxyproline dehydratase
148641	4.31e-137	1.47e-138	0.1728	25.0569	4.33075	365.62	SLC35F3	solute carrier family 35 member F3
3552	5.1e-137	1.74e-138	0.1014	25.05	2.53896	672.45	IL1A	interleukin 1 alpha
11346	6.02e-137	2.06e-138	0.1012	25.0434	2.53547	4445.41	SYNPO	synaptopodin
23314	1.01e-136	3.47e-138	0.1036	25.0226	2.59343	690.1	SATB2	SATB homeobox 2
9638	1.23e-136	4.22e-138	0.1441	-25.0148	-3.60577	431.91	FEZ1	fasciculation and elongation protein zeta 1
9249	1.88e-136	6.48e-138	0.0784	24.9977	1.96081	1928.73	DHRS3	dehydrogenase/reductase 3
5151	2.33e-136	8.02e-138	0.0618	24.9892	1.54386	3878.47	PDE8A	phosphodiesterase 8A
7272	3e-136	1.04e-137	0.0784	-24.9789	-1.95912	4121.09	TTK	TTK protein kinase
6118	3.12e-136	1.08e-137	0.0747	-24.9774	-1.86702	2155.21	RPA2	replication protein A2
3382	3.81e-136	1.32e-137	0.102	24.9693	2.54603	667.74	ICA1	islet cell autoantigen 1
2495	4.43e-136	1.54e-137	0.0669	24.9632	1.66951	57833.3	FTH1	ferritin heavy chain 1
11065	5.96e-136	2.07e-137	0.0713	-24.9513	-1.77882	3443.91	UBE2C	ubiquitin conjugating enzyme E2 C
214	6.44e-136	2.24e-137	0.0667	24.9481	1.6651	16073.2	ALCAM	activated leukocyte cell adhesion molecule
990	9.54e-136	3.32e-137	0.0717	-24.9323	-1.78757	4164.95	CDC6	cell division cycle 6
2735	1.09e-135	3.8e-137	0.1854	24.927	4.62119	399.42	GLI1	GLI family zinc finger 1
3150	1.2e-135	4.18e-137	0.0589	-24.9231	-1.46811	12510.3	HMGN1	high mobility group nucleosome binding domain 1
5157	2.05e-135	7.17e-137	0.1363	24.9015	3.39468	486.84	PDGFRL	platelet derived growth factor receptor like
9631	2.68e-135	9.4e-137	0.0615	-24.8906	-1.53106	6048.12	NUP155	nucleoporin 155
841	3.93e-135	1.38e-136	0.07	24.8753	1.74014	2063.2	CASP8	caspase 8
9475	8.37e-135	2.94e-136	0.0732	24.8449	1.81935	5326.95	ROCK2	Rho associated coiled-coil containing protein kinase 2
7164	1.18e-134	4.14e-136	0.2058	24.8311	5.11014	387.95	TPD52L1	TPD52 like 1
8208	1.2e-134	4.21e-136	0.0788	-24.8304	-1.95744	2266.2	CHAF1B	chromatin assembly factor 1 subunit B
80008	2.74e-134	9.65e-136	0.44	24.797	10.9107	3304.16	TMEM156	transmembrane protein 156
7869	3.08e-134	1.09e-135	0.1029	-24.7922	-2.55021	958.17	SEMA3B	semaphorin 3B
29994	4.5e-134	1.59e-135	0.0819	24.7769	2.02839	1731.83	BAZ2B	bromodomain adjacent to zinc finger domain 2B
23199	5.34e-134	1.89e-135	0.0744	24.7699	1.84251	5006.25	GSE1	Gse1 coiled-coil protein
1740	5.7e-134	2.02e-135	0.1574	24.7673	3.89804	411.83	DLG2	discs large MAGUK scaffold protein 2
415	5.72e-134	2.03e-135	0.3065	24.767	7.59186	725.83	ARSL	arylsulfatase L
57690	5.89e-134	2.09e-135	0.1793	24.7658	4.44172	354.48	TNRC6C	trinucleotide repeat containing adaptor 6C
54664	6e-134	2.14e-135	0.0651	24.765	1.61341	6708.91	TMEM106B	transmembrane protein 106B
164091	6.43e-134	2.29e-135	0.1841	-24.7622	-4.55912	385.14	PAQR7	progestin and adipoQ receptor family member 7
56256	7.26e-134	2.59e-135	0.1173	-24.7572	-2.90295	697.96	SERTAD4	SERTA domain containing 4
2065	9.04e-134	3.23e-135	0.1212	-24.7483	-2.99937	647.56	ERBB3	erb-b2 receptor tyrosine kinase 3
51710	1.13e-133	4.05e-135	0.1958	-24.7393	-4.84447	402.31	ZNF44	zinc finger protein 44
60401	1.45e-133	5.22e-135	0.3326	24.729	8.22472	936.25	EDA2R	ectodysplasin A2 receptor
140809	2.14e-133	7.69e-135	0.0696	24.7133	1.71997	7170.33	SRXN1	sulfiredoxin 1
83394	2.27e-133	8.16e-135	0.1122	-24.7109	-2.77242	715.95	PITPNM3	PITPNM family member 3
100505994	3.34e-133	1.2e-134	0.1565	24.6952	3.86559	415.48	LUCAT1	lung cancer associated transcript 1
3855	4.89e-133	1.77e-134	0.0595	24.6797	1.46922	28136.9	KRT7	keratin 7
25987	6.46e-133	2.34e-134	0.0967	24.6684	2.38488	3086.53	TSKU	tsukushi, small leucine rich proteoglycan
3685	8.18e-133	2.96e-134	0.0621	24.6588	1.53128	15453.8	ITGAV	integrin subunit alpha V
4574	1.16e-132	4.19e-134	0.0843	24.6447	2.07795	8233.77	TRNS1	tRNA-Ser
9020	1.23e-132	4.47e-134	0.0769	24.6422	1.89459	2044.7	MAP3K14	mitogen-activated protein kinase kinase kinase 14
25789	2.03e-132	7.39e-134	0.1842	24.6217	4.53437	358.12	TMEM59L	transmembrane protein 59 like
57153	4.29e-132	1.56e-133	0.0953	-24.5914	-2.3435	3997.6	SLC44A2	solute carrier family 44 member 2
624	5.31e-132	1.94e-133	0.13	24.5827	3.19465	688.95	BDKRB2	bradykinin receptor B2
256764	8.68e-132	3.17e-133	0.4074	24.5626	10.0067	2087.82	WDR72	WD repeat domain 72
48	1.35e-131	4.93e-133	0.0712	24.5446	1.74842	7781.17	ACO1	aconitase 1
5795	2.2e-131	8.06e-133	0.0784	24.5247	1.92156	5313.9	PTPRJ	protein tyrosine phosphatase receptor type J
100506054	2.52e-131	9.24e-133	0.1505	24.5191	3.68948	383.78	RNASEH1-DT	RNASEH1 divergent transcript
7772	3.88e-131	1.42e-132	0.1465	-24.5015	-3.59029	434.18	ZNF229	zinc finger protein 229
5933	5.36e-131	1.97e-132	0.0686	-24.4882	-1.67914	3290.3	RBL1	RB transcriptional corepressor like 1
84515	8.49e-131	3.13e-132	0.0634	-24.4694	-1.55153	7241.86	MCM8	minichromosome maintenance 8 homologous recombination repair factor
22889	9.74e-131	3.59e-132	0.0787	-24.4638	-1.9255	3614.3	KHDC4	KH domain containing 4, pre-mRNA splicing factor
10221	1.08e-130	3.98e-132	0.1245	24.4596	3.04486	989.53	TRIB1	tribbles pseudokinase 1
23037	6.2e-130	2.29e-131	0.1968	-24.388	-4.79842	446.39	PDZD2	PDZ domain containing 2
115290	7.53e-130	2.79e-131	0.0665	24.38	1.62148	2421.25	FBXO17	F-box protein 17
283149	1.26e-129	4.68e-131	0.0838	24.3587	2.0418	5860.2	BCL9L	BCL9 like
389136	6.86e-129	2.55e-130	0.0776	-24.2892	-1.88496	3710.74	VGLL3	vestigial like family member 3
23306	8.56e-129	3.18e-130	0.0732	-24.2801	-1.77732	4628.06	NEMP1	nuclear envelope integral membrane protein 1
3693	9.14e-129	3.4e-130	0.0738	24.2773	1.79212	4297.61	ITGB5	integrin subunit beta 5
9232	1.59e-128	5.93e-130	0.0744	-24.2545	-1.80507	6878.99	PTTG1	PTTG1 regulator of sister chromatid separation, securin
55357	2.1e-128	7.85e-130	0.0906	-24.2429	-2.19622	1286.45	TBC1D2	TBC1 domain family member 2
2898	3.03e-128	1.13e-129	0.3031	24.2278	7.34254	636.76	GRIK2	glutamate ionotropic receptor kainate type subunit 2
57486	3.03e-128	1.13e-129	0.0677	24.2277	1.64121	5680.36	NLN	neurolysin
501	4.53e-128	1.7e-129	0.0574	-24.2111	-1.38875	7134.77	ALDH7A1	aldehyde dehydrogenase 7 family member A1
2534	8.47e-128	3.18e-129	0.1008	-24.1852	-2.43714	1245.16	FYN	FYN proto-oncogene, Src family tyrosine kinase
5583	1.21e-127	4.53e-129	0.1116	24.1706	2.6972	699.14	PRKCH	protein kinase C eta
5257	1.26e-127	4.73e-129	0.0674	24.1688	1.62867	2543.25	PHKB	phosphorylase kinase regulatory subunit beta
150094	2.21e-127	8.34e-129	0.0817	24.1454	1.97378	1285.13	SIK1	salt inducible kinase 1
7022	2.38e-127	8.98e-129	0.1049	24.1424	2.53185	954.08	TFAP2C	transcription factor AP-2 gamma
3688	2.54e-127	9.6e-129	0.0594	24.1396	1.43443	82282.9	ITGB1	integrin subunit beta 1
64430	7.31e-127	2.77e-128	0.0622	24.0958	1.49963	4644.11	PCNX4	pecanex 4
8870	9.7e-127	3.68e-128	0.0643	24.084	1.5497	5326.81	IER3	immediate early response 3
8848	1.53e-126	5.81e-128	0.0661	24.0651	1.59002	3884.18	TSC22D1	TSC22 domain family member 1
9590	1.58e-126	6.01e-128	0.0827	24.0637	1.9894	18310	AKAP12	A-kinase anchoring protein 12
64857	2.44e-126	9.31e-128	0.0823	24.0455	1.97821	3530.45	PLEKHG2	pleckstrin homology and RhoGEF domain containing G2
4599	3.49e-126	1.33e-127	0.1491	-24.0306	-3.58296	474.49	MX1	MX dynamin like GTPase 1
6622	3.6e-126	1.38e-127	0.2314	24.0293	5.55968	368.08	SNCA	synuclein alpha
143872	3.8e-126	1.45e-127	0.1017	24.027	2.44315	855.5	ARHGAP42	Rho GTPase activating protein 42
439921	4.1e-126	1.57e-127	0.069	-24.0238	-1.65781	9120.79	MXRA7	matrix remodeling associated 7
27122	4.66e-126	1.79e-127	0.0691	-24.0184	-1.6606	3355.37	DKK3	dickkopf WNT signaling pathway inhibitor 3
4897	4.81e-126	1.85e-127	0.4617	24.017	11.088	3396.54	NRCAM	neuronal cell adhesion molecule
8728	5.08e-126	1.95e-127	0.0721	24.0147	1.73186	2245.63	ADAM19	ADAM metallopeptidase domain 19
1535	5.27e-126	2.03e-127	0.0835	24.0131	2.0043	1905.06	CYBA	cytochrome b-245 alpha chain
4323	7.28e-126	2.81e-127	0.112	-23.9996	-2.68709	1266.48	MMP14	matrix metallopeptidase 14
79817	9.39e-126	3.62e-127	0.1274	23.989	3.05526	548.93	MOB3B	MOB kinase activator 3B
4281	1.3e-125	5.01e-127	0.0831	23.9755	1.99287	4752.12	MID1	midline 1
3553	1.35e-125	5.22e-127	0.1689	-23.9738	-4.04846	419.16	IL1B	interleukin 1 beta
9856	1.41e-125	5.46e-127	0.1935	23.9719	4.6382	331.21	KIAA0319	KIAA0319
3481	2.06e-125	7.99e-127	0.4067	23.9561	9.74293	1739.27	IGF2	insulin like growth factor 2
64399	2.08e-125	8.08e-127	0.2377	23.9556	5.69465	387	HHIP	hedgehog interacting protein
54733	2.08e-125	8.08e-127	0.0679	23.9556	1.62692	2978.11	SLC35F2	solute carrier family 35 member F2
2256	2.6e-125	1.01e-126	0.1448	-23.9461	-3.46844	516.45	FGF11	fibroblast growth factor 11
27242	2.8e-125	1.09e-126	0.101	23.943	2.41786	1816.11	TNFRSF21	TNF receptor superfamily member 21
220729	3.73e-125	1.46e-126	0.1111	-23.931	-2.65959	938.91	SDHAP4	SDHA pseudogene 4
9055	3.74e-125	1.46e-126	0.0608	-23.9308	-1.4553	7833.51	PRC1	protein regulator of cytokinesis 1
7040	4.02e-125	1.57e-126	0.0938	23.9278	2.24454	5315.51	TGFB1	transforming growth factor beta 1
1917	6.95e-125	2.73e-126	0.0805	23.9049	1.92426	4568.93	EEF1A2	eukaryotic translation elongation factor 1 alpha 2
284207	9.2e-125	3.61e-126	0.1059	-23.8931	-2.53119	809.97	METRNL	meteorin like, glial cell differentiation regulator
80763	9.53e-125	3.75e-126	0.1557	23.8916	3.72058	351.68	SPX	spexin hormone
158471	1.01e-124	3.99e-126	0.218	-23.8889	-5.20853	412.49	PRUNE2	prune homolog 2 with BCH domain
55612	2.32e-124	9.15e-126	0.1221	23.8542	2.9126	634.36	FERMT1	FERM domain containing kindlin 1
767557	3.19e-124	1.26e-125	0.0984	-23.8409	-2.34658	1002.41	SYS1-DBNDD2	SYS1-DBNDD2 readthrough (NMD candidate)
54431	3.88e-124	1.53e-125	0.0579	23.8327	1.37945	7715.06	DNAJC10	DnaJ heat shock protein family (Hsp40) member C10
468	3.9e-124	1.54e-125	0.0556	23.8324	1.32419	12987.2	ATF4	activating transcription factor 4
9527	6.84e-124	2.71e-125	0.0672	23.8088	1.59893	2627.3	GOSR1	golgi SNAP receptor complex member 1
51315	1.7e-123	6.73e-125	0.0921	23.7706	2.19037	1019.71	KRCC1	lysine rich coiled-coil 1
3480	1.87e-123	7.42e-125	0.0721	23.7665	1.71309	5312.67	IGF1R	insulin like growth factor 1 receptor
202915	1.96e-123	7.8e-125	0.0952	23.7644	2.26179	1043.88	TMEM184A	transmembrane protein 184A
55971	3.94e-123	1.57e-124	0.0805	23.7351	1.91021	2290.75	BAIAP2L1	BAR/IMD domain containing adaptor protein 2 like 1
102723360	4.73e-123	1.89e-124	0.1585	23.7273	3.75998	342.6	LOC102723360	uncharacterized LOC102723360
55762	7.22e-123	2.88e-124	0.2159	-23.7094	-5.11974	369.52	ZNF701	zinc finger protein 701
1173	7.25e-123	2.9e-124	0.0563	-23.7092	-1.33366	15850.9	AP2M1	adaptor related protein complex 2 subunit mu 1
56603	7.62e-123	3.05e-124	0.1456	23.707	3.45103	390.89	CYP26B1	cytochrome P450 family 26 subfamily B member 1
25941	9.76e-123	3.91e-124	0.0626	-23.6966	-1.48305	5638.03	TPGS2	tubulin polyglutamylase complex subunit 2
4493	1.13e-122	4.52e-124	0.3148	-23.6905	-7.45862	724.4	MT1E	metallothionein 1E
3218	1.16e-122	4.67e-124	0.2144	23.6891	5.07776	330.76	HOXB8	homeobox B8
23516	1.23e-122	4.95e-124	0.0767	23.6866	1.81726	5579.34	SLC39A14	solute carrier family 39 member 14
23491	2.02e-122	8.13e-124	0.1508	23.6657	3.56873	349.15	CES3	carboxylesterase 3
9915	2.21e-122	8.9e-124	0.0928	23.6619	2.19677	1364.67	ARNT2	aryl hydrocarbon receptor nuclear translocator 2
104	2.37e-122	9.59e-124	0.0798	-23.6588	-1.88891	1855.51	ADARB1	adenosine deaminase RNA specific B1
57120	3.18e-122	1.28e-123	0.0678	23.6464	1.60274	3705.95	GOPC	golgi associated PDZ and coiled-coil motif containing
8317	3.65e-122	1.48e-123	0.0696	-23.6405	-1.6462	2161.64	CDC7	cell division cycle 7
3936	3.66e-122	1.48e-123	0.2054	23.6404	4.85643	322.49	LCP1	lymphocyte cytosolic protein 1
54914	3.73e-122	1.52e-123	0.0794	23.6394	1.878	2335.22	FOCAD	focadhesin
1503	4.76e-122	1.94e-123	0.0642	23.6291	1.51627	6426.83	CTPS1	CTP synthase 1
55679	1.24e-121	5.04e-123	0.3008	-23.5886	-7.09626	638.26	LIMS2	LIM zinc finger domain containing 2
6526	1.51e-121	6.14e-123	0.0763	-23.5803	-1.80018	1709.03	SLC5A3	solute carrier family 5 member 3
6498	2.47e-121	1.01e-122	0.0722	23.5594	1.70213	4902.62	SKIL	SKI like proto-oncogene
9208	4.59e-121	1.88e-122	0.0586	23.533	1.3802	9664.99	LRRFIP1	LRR binding FLII interacting protein 1
8913	4.92e-121	2.01e-122	0.2162	23.53	5.08607	338.14	CACNA1G	calcium voltage-gated channel subunit alpha1 G
8318	1.33e-120	5.43e-122	0.0721	-23.4878	-1.69354	1761.17	CDC45	cell division cycle 45
90952	1.96e-120	8.05e-122	0.2063	23.4711	4.84136	314.62	ESAM	endothelial cell adhesion molecule
3676	2.02e-120	8.31e-122	0.1563	-23.4698	-3.66781	407.9	ITGA4	integrin subunit alpha 4
23072	2.83e-120	1.17e-121	0.192	23.4554	4.50389	317.7	HECW1	HECT, C2 and WW domain containing E3 ubiquitin protein ligase 1
55240	4.33e-120	1.78e-121	0.0922	23.4373	2.16011	1418.33	STEAP3	STEAP3 metalloreductase
26499	4.4e-120	1.81e-121	0.2542	-23.4366	-5.95728	438.4	PLEK2	pleckstrin 2
79572	5.41e-120	2.23e-121	0.0671	-23.4277	-1.57265	10992.4	ATP13A3	ATPase 13A3
2044	6.48e-120	2.68e-121	0.1397	23.4199	3.27097	430.33	EPHA5	EPH receptor A5
2070	1.18e-119	4.89e-121	0.441	23.3942	10.316	2188.65	EYA4	EYA transcriptional coactivator and phosphatase 4
63027	1.34e-119	5.57e-121	0.0862	23.3887	2.01514	1086.69	SLC22A23	solute carrier family 22 member 23
11138	1.58e-119	6.56e-121	0.0746	23.3817	1.74361	3401.58	TBC1D8	TBC1 domain family member 8
8612	1.94e-119	8.05e-121	0.1143	23.373	2.67083	748.04	PLPP2	phospholipid phosphatase 2
2947	5.33e-119	2.22e-120	0.1022	-23.3297	-2.38349	1049.11	GSTM3	glutathione S-transferase mu 3
151195	5.38e-119	2.24e-120	0.0692	23.3292	1.6139	1960.07	CCNYL1	cyclin Y like 1
9340	7e-119	2.92e-120	0.2247	23.3179	5.23845	332.41	GLP2R	glucagon like peptide 2 receptor
3399	7.14e-119	2.98e-120	0.0825	23.317	1.92251	1544.55	ID3	inhibitor of DNA binding 3
6920	9.46e-119	3.95e-120	0.1624	-23.3049	-3.78465	397.25	TCEA3	transcription elongation factor A3
23236	1.62e-118	6.77e-120	0.2906	23.2819	6.76605	479.7	PLCB1	phospholipase C beta 1
26586	1.87e-118	7.82e-120	0.0595	-23.2757	-1.385	6526.33	CKAP2	cytoskeleton associated protein 2
723961	2.01e-118	8.42e-120	0.4228	23.2725	9.83951	1716.51	INS-IGF2	INS-IGF2 readthrough
54894	3.21e-118	1.35e-119	0.2298	23.2523	5.344	337.53	RNF43	ring finger protein 43
51203	4.47e-118	1.88e-119	0.0638	-23.238	-1.48218	12989.6	NUSAP1	nucleolar and spindle associated protein 1
1982	4.69e-118	1.97e-119	0.0586	23.2359	1.3607	38253.5	EIF4G2	eukaryotic translation initiation factor 4 gamma 2
993	5.84e-118	2.46e-119	0.096	-23.2265	-2.23013	838.32	CDC25A	cell division cycle 25A
3717	9.06e-118	3.83e-119	0.0832	23.2075	1.93013	1273.35	JAK2	Janus kinase 2
2633	1.41e-117	5.96e-119	0.0797	-23.1884	-1.84735	1679.65	GBP1	guanylate binding protein 1
5888	1.72e-117	7.28e-119	0.089	-23.1798	-2.06194	1015.99	RAD51	RAD51 recombinase
90632	1.93e-117	8.18e-119	0.1635	23.1748	3.78844	425.36	LINC00473	long intergenic non-protein coding RNA 473
54821	2.52e-117	1.07e-118	0.0801	-23.1632	-1.85521	1521.36	ERCC6L	ERCC excision repair 6 like, spindle assembly checkpoint helicase
3156	3.6e-117	1.53e-118	0.0697	-23.1479	-1.61242	2964.9	HMGCR	3-hydroxy-3-methylglutaryl-CoA reductase
54585	3.66e-117	1.56e-118	0.0828	-23.1471	-1.91737	1100.04	LZTFL1	leucine zipper transcription factor like 1
55791	4.03e-117	1.71e-118	0.0835	23.1429	1.93188	1134.02	LRIF1	ligand dependent nuclear receptor interacting factor 1
51177	4.18e-117	1.78e-118	0.1175	-23.1412	-2.71879	615.19	PLEKHO1	pleckstrin homology domain containing O1
91752	4.2e-117	1.79e-118	0.1667	23.141	3.85794	406.1	ZNF804A	zinc finger protein 804A
51514	4.68e-117	2e-118	0.0743	-23.1362	-1.71865	4521.65	DTL	denticleless E3 ubiquitin protein ligase homolog
9159	6.35e-117	2.72e-118	0.0727	-23.123	-1.68033	1796.39	PCSK7	proprotein convertase subtilisin/kexin type 7
3200	9.17e-117	3.93e-118	0.1367	23.1071	3.15981	443.27	HOXA3	homeobox A3
4555	1.78e-116	7.62e-118	0.1709	23.0785	3.94492	317.11	TRND	tRNA-Asp
4214	2.89e-116	1.24e-117	0.0904	-23.0573	-2.08527	1357.05	MAP3K1	mitogen-activated protein kinase kinase kinase 1
5507	2.95e-116	1.27e-117	0.1043	23.0564	2.40454	722.64	PPP1R3C	protein phosphatase 1 regulatory subunit 3C
91975	4.57e-116	1.97e-117	0.1881	23.0374	4.33434	310.44	ZNF300	zinc finger protein 300
102724219	8.95e-116	3.86e-117	0.1532	23.0082	3.52389	335.38	LOC102724219	uncharacterized LOC102724219
6240	2.52e-115	1.09e-116	0.0601	-22.9632	-1.37973	11209.3	RRM1	ribonucleotide reductase catalytic subunit M1
7739	3.61e-115	1.56e-116	0.1025	-22.9475	-2.35279	1889.16	ZNF185	zinc finger protein 185 with LIM domain
190	3.78e-115	1.63e-116	0.223	22.9455	5.11739	317.39	NR0B1	nuclear receptor subfamily 0 group B member 1
10964	3.88e-115	1.68e-116	0.223	22.9443	5.11708	311.88	IFI44L	interferon induced protein 44 like
1434	7.41e-115	3.21e-116	0.0645	-22.9161	-1.4784	19956.9	CSE1L	chromosome segregation 1 like
7639	7.59e-115	3.29e-116	0.1614	-22.915	-3.69805	410.41	ZNF85	zinc finger protein 85
57834	8.95e-115	3.89e-116	0.206	22.9078	4.71994	311.48	CYP4F11	cytochrome P450 family 4 subfamily F member 11
200172	9.31e-115	4.05e-116	0.1602	22.906	3.66975	402.45	SLFNL1	schlafen like 1
4577	1.11e-114	4.85e-116	0.1074	22.8981	2.45882	671.79	TRNV	tRNA-Val
4001	1.12e-114	4.87e-116	0.0826	-22.898	-1.89249	5803.34	LMNB1	lamin B1
285590	2.08e-114	9.09e-116	0.087	22.8707	1.98934	2074.95	SH3PXD2B	SH3 and PX domains 2B
309	3.55e-114	1.55e-115	0.0615	-22.8473	-1.40557	6070.26	ANXA6	annexin A6
9668	4.53e-114	1.98e-115	0.1159	-22.8366	-2.64635	526.17	ZNF432	zinc finger protein 432
57216	4.85e-114	2.12e-115	0.1429	-22.8337	-3.26185	505.2	VANGL2	VANGL planar cell polarity protein 2
154091	6.4e-114	2.81e-115	0.0942	22.8215	2.14869	805.91	SLC2A12	solute carrier family 2 member 12
56479	7.58e-114	3.33e-115	0.2041	22.814	4.65614	302.49	KCNQ5	potassium voltage-gated channel subfamily Q member 5
6597	7.65e-114	3.37e-115	0.0985	-22.8135	-2.2466	3376.16	SMARCA4	SWI/SNF related, matrix associated, actin dependent regulator of chromatin, subfamily a, member 4
8879	9.16e-114	4.03e-115	0.0625	22.8056	1.42505	3973.46	SGPL1	sphingosine-1-phosphate lyase 1
6446	1.51e-113	6.67e-115	0.0979	22.7836	2.22953	714.37	SGK1	serum/glucocorticoid regulated kinase 1
114793	1.8e-113	7.96e-115	0.0705	22.7758	1.60635	3822.94	FMNL2	formin like 2
8204	2.24e-113	9.88e-115	0.0752	22.7664	1.71092	3825.73	NRIP1	nuclear receptor interacting protein 1
28969	3.39e-113	1.5e-114	0.0681	22.7481	1.54852	2679.86	BZW2	basic leucine zipper and W2 domains 2
643401	3.39e-113	1.5e-114	0.1989	22.748	4.52349	299.41	PURPL	p53 upregulated regulator of p53 levels
4582	6.19e-113	2.74e-114	0.106	-22.7215	-2.40882	609.38	MUC1	mucin 1, cell surface associated
154810	6.64e-113	2.95e-114	0.093	-22.7184	-2.1139	2678.22	AMOTL1	angiomotin like 1
10521	7.22e-113	3.21e-114	0.0638	-22.7146	-1.44836	11943.9	DDX17	DEAD-box helicase 17
6652	9.13e-113	4.06e-114	0.0783	22.7043	1.77865	1509.08	SORD	sorbitol dehydrogenase
102724951	1.16e-112	5.18e-114	0.1579	22.6936	3.58302	326.01	LOC102724951	uncharacterized LOC102724951
6117	1.22e-112	5.43e-114	0.0565	-22.6915	-1.28224	7569.43	RPA1	replication protein A1
63979	1.46e-112	6.51e-114	0.0689	-22.6836	-1.56296	2558.71	FIGNL1	fidgetin like 1
4241	1.54e-112	6.88e-114	0.0786	-22.6811	-1.78209	2243.62	MELTF	melanotransferrin
813	1.72e-112	7.72e-114	0.0562	-22.6761	-1.27392	17276.1	CALU	calumenin
29091	2.1e-112	9.4e-114	0.1316	-22.6674	-2.98269	478.94	STXBP6	syntaxin binding protein 6
8553	2.67e-112	1.2e-113	0.0793	22.6567	1.79764	4203.48	BHLHE40	basic helix-loop-helix family member e40
541472	3.68e-112	1.65e-113	0.1533	22.6426	3.47106	356.3	IL6-AS1	IL6 antisense RNA 1
90	6.23e-112	2.8e-113	0.091	22.6193	2.05747	1038.49	ACVR1	activin A receptor type 1
84623	7.91e-112	3.56e-113	0.0956	22.6087	2.16161	869.81	KIRREL3	kirre like nephrin family adhesion molecule 3
123016	8.67e-112	3.91e-113	0.0799	22.6046	1.80702	1329.05	TTC8	tetratricopeptide repeat domain 8
29984	9.78e-112	4.41e-113	0.2081	-22.5992	-4.70398	327.83	RHOD	ras homolog family member D
347733	1.48e-111	6.7e-113	0.0845	-22.5808	-1.90916	1150.47	TUBB2B	tubulin beta 2B class IIb
10130	2.42e-111	1.1e-112	0.0602	22.559	1.35757	10128	PDIA6	protein disulfide isomerase family A member 6
55082	4.57e-111	2.07e-112	0.0811	-22.5309	-1.82792	9736.5	ARGLU1	arginine and glutamate rich 1
9401	5.14e-111	2.33e-112	0.0796	-22.5256	-1.79194	1484.63	RECQL4	RecQ like helicase 4
60370	6.62e-111	3e-112	0.081	22.5143	1.82419	1390.25	AVPI1	arginine vasopressin induced 1
388559	7.49e-111	3.4e-112	0.2068	-22.5088	-4.65417	321.92	ZNF888	zinc finger protein 888
5914	8.68e-111	3.95e-112	0.0821	22.5022	1.84747	1679.5	RARA	retinoic acid receptor alpha
85012	1.18e-110	5.39e-112	0.0833	-22.4884	-1.87336	1554.07	TCEAL3	transcription elongation factor A like 3
223117	1.46e-110	6.64e-112	0.1198	22.4792	2.69347	585.95	SEMA3D	semaphorin 3D
26136	2.24e-110	1.02e-111	0.0659	22.4599	1.47962	2570.21	TES	testin LIM domain protein
5597	3.03e-110	1.38e-111	0.0618	22.4465	1.38681	7961.73	MAPK6	mitogen-activated protein kinase 6
387104	3.52e-110	1.61e-111	0.147	22.4398	3.29898	469.98	SOGA3	SOGA family member 3
891	3.66e-110	1.67e-111	0.0684	-22.438	-1.53537	6200.5	CCNB1	cyclin B1
6195	5.62e-110	2.58e-111	0.0737	-22.4189	-1.65193	1674.26	RPS6KA1	ribosomal protein S6 kinase A1
4953	6.48e-110	2.97e-111	0.0606	22.4125	1.35736	4334.19	ODC1	ornithine decarboxylase 1
8701	7.57e-110	3.48e-111	0.0887	-22.4055	-1.98784	1073.07	DNAH11	dynein axonemal heavy chain 11
401565	1.06e-109	4.88e-111	0.106	-22.3904	-2.37236	656.44	FAM166A	family with sequence similarity 166 member A
11073	1.15e-109	5.29e-111	0.0677	-22.3868	-1.51559	4864.62	TOPBP1	DNA topoisomerase II binding protein 1
107985304	1.21e-109	5.59e-111	0.0713	22.3844	1.597	2548.68	LOC107985304	uncharacterized LOC107985304
3417	4.38e-109	2.02e-110	0.0599	22.327	1.33821	5604.84	IDH1	isocitrate dehydrogenase (NADP(+)) 1
57179	9.34e-109	4.32e-110	0.0586	-22.293	-1.30687	8254.57	KIAA1191	KIAA1191
100507421	9.91e-109	4.58e-110	0.1355	-22.2904	-3.02084	606.98	TMEM178B	transmembrane protein 178B
57616	1.09e-108	5.05e-110	0.2848	22.2861	6.34716	385.57	TSHZ3	teashirt zinc finger homeobox 3
6461	1.35e-108	6.26e-110	0.0968	22.2764	2.15649	2399.92	SHB	SH2 domain containing adaptor protein B
89891	1.42e-108	6.6e-110	0.0724	-22.2741	-1.6117	2720.02	DYNC2I2	dynein 2 intermediate chain 2
91754	1.45e-108	6.75e-110	0.0645	22.273	1.43627	3601.26	NEK9	NIMA related kinase 9
284802	1.49e-108	6.93e-110	0.2738	22.2718	6.09896	357.93	FRG1BP	FSHD region gene 1 family member B, pseudogene
9849	1.52e-108	7.08e-110	0.0883	22.2709	1.96578	1731.03	ZNF518A	zinc finger protein 518A
112268317	2.15e-108	1e-109	0.2135	22.2553	4.75142	283.18	LOC112268317	extensin-like
29123	2.68e-108	1.25e-109	0.0827	22.2454	1.83971	8565.19	ANKRD11	ankyrin repeat domain containing 11
729162	2.85e-108	1.33e-109	0.2016	22.2425	4.48413	277.13	FAM239B	zinc finger protein 839 pseudogene
56852	2.96e-108	1.38e-109	0.0738	-22.2409	-1.64046	3360.63	RAD18	RAD18 E3 ubiquitin protein ligase
734	4.38e-108	2.05e-109	0.0597	22.2231	1.3266	4473.06	OSGIN2	oxidative stress induced growth inhibitor family member 2
19	4.44e-108	2.08e-109	0.1047	22.2225	2.32589	1058.62	ABCA1	ATP binding cassette subfamily A member 1
10209	4.71e-108	2.21e-109	0.057	22.2198	1.26701	26949.1	EIF1	eukaryotic translation initiation factor 1
147841	4.77e-108	2.24e-109	0.0871	-22.2191	-1.93552	1071.63	SPC24	SPC24 component of NDC80 kinetochore complex
2729	5.49e-108	2.58e-109	0.077	22.2128	1.71064	3092.51	GCLC	glutamate-cysteine ligase catalytic subunit
57698	5.88e-108	2.77e-109	0.0632	22.2097	1.40339	3781.76	SHTN1	shootin 1
27143	6.4e-108	3.02e-109	0.223	22.2058	4.95181	288.99	PALD1	phosphatase domain containing paladin 1
253461	6.77e-108	3.19e-109	0.0672	22.2033	1.49314	10117.1	ZBTB38	zinc finger and BTB domain containing 38
55108	8.72e-108	4.12e-109	0.0704	-22.1918	-1.56159	2230.02	BSDC1	BSD domain containing 1
23007	9.23e-108	4.36e-109	0.1799	22.1892	3.99126	329.45	PLCH1	phospholipase C eta 1
101929475	1.59e-107	7.53e-109	0.2025	22.1647	4.4884	277.91	ITGB1-DT	ITGB1 divergent transcript
2769	2.03e-107	9.64e-109	0.3042	-22.1536	-6.73897	479.96	GNA15	G protein subunit alpha 15
79152	2.64e-107	1.25e-108	0.2078	22.1418	4.60212	303.64	FA2H	fatty acid 2-hydroxylase
2260	4.29e-107	2.04e-108	0.0777	22.1198	1.71937	4886.21	FGFR1	fibroblast growth factor receptor 1
84282	5.02e-107	2.38e-108	0.0938	22.1127	2.07353	750.59	RNF135	ring finger protein 135
23787	5.58e-107	2.66e-108	0.0642	-22.1078	-1.41998	5896	MTCH1	mitochondrial carrier 1
6809	6.38e-107	3.04e-108	0.074	-22.1018	-1.63469	1868.68	STX3	syntaxin 3
100216546	7.07e-107	3.37e-108	0.1244	-22.0971	-2.7478	619.99	LINC01004	long intergenic non-protein coding RNA 1004
988	8.37e-107	4e-108	0.0711	-22.0894	-1.57103	4095.09	CDC5L	cell division cycle 5 like
89927	9.61e-107	4.59e-108	0.0837	22.0831	1.84937	1588.7	BMERB1	bMERB domain containing 1
2977	1.09e-106	5.21e-108	0.2162	22.0774	4.77382	300.8	GUCY1A2	guanylate cyclase 1 soluble subunit alpha 2
4093	1.4e-106	6.7e-108	0.1423	-22.0661	-3.1411	407.97	SMAD9	SMAD family member 9
650	1.55e-106	7.46e-108	0.2901	22.0612	6.39917	399.61	BMP2	bone morphogenetic protein 2
54876	1.8e-106	8.65e-108	0.0692	-22.0545	-1.52655	2194.12	DCAF16	DDB1 and CUL4 associated factor 16
85460	3.07e-106	1.47e-107	0.1361	-22.0304	-2.99876	514.86	ZNF518B	zinc finger protein 518B
1825	3.45e-106	1.66e-107	0.4443	-22.025	-9.7858	1731.22	DSC3	desmocollin 3
200916	4.2e-106	2.02e-107	0.0822	22.016	1.8093	2029.27	RPL22L1	ribosomal protein L22 like 1
1662	5.05e-106	2.44e-107	0.0763	22.0076	1.68013	4254.56	DDX10	DEAD-box helicase 10
2247	5.08e-106	2.45e-107	0.0667	22.0073	1.46744	5729.44	FGF2	fibroblast growth factor 2
65055	7.78e-106	3.76e-107	0.1584	-21.9879	-3.48246	351.38	REEP1	receptor accessory protein 1
94134	8.92e-106	4.32e-107	0.0633	21.9816	1.3905	4188.15	ARHGAP12	Rho GTPase activating protein 12
27436	9.09e-106	4.4e-107	0.0664	21.9807	1.45964	7774.58	EML4	EMAP like 4
55117	9.48e-106	4.6e-107	0.2895	21.9788	6.36239	1492.59	SLC6A15	solute carrier family 6 member 15
134553	9.52e-106	4.62e-107	0.0594	-21.9785	-1.30457	7123.4	C5orf24	chromosome 5 open reading frame 24
4644	1.06e-105	5.16e-107	0.0743	21.9735	1.632	3361.29	MYO5A	myosin VA
10725	1.21e-105	5.87e-107	0.0699	21.9677	1.53614	6098.61	NFAT5	nuclear factor of activated T cells 5
729737	1.4e-105	6.83e-107	0.1512	-21.9608	-3.32035	463.83	LOC729737	uncharacterized LOC729737
54414	1.46e-105	7.12e-107	0.0948	21.9589	2.08192	1515.37	SIAE	sialic acid acetylesterase
3987	1.51e-105	7.37e-107	0.0669	21.9573	1.469	5329.62	LIMS1	LIM zinc finger domain containing 1
9501	2.16e-105	1.06e-106	0.1244	21.941	2.72861	636.47	RPH3AL	rabphilin 3A like (without C2 domains)
84186	3.31e-105	1.62e-106	0.0709	21.9215	1.55523	2373.72	ZCCHC7	zinc finger CCHC-type containing 7
196441	3.33e-105	1.63e-106	0.0648	-21.9213	-1.42151	3846.56	ZFC3H1	zinc finger C3H1-type containing
84263	3.83e-105	1.88e-106	0.0615	-21.9148	-1.3478	5093.58	HSDL2	hydroxysteroid dehydrogenase like 2
133584	4.34e-105	2.13e-106	0.1291	-21.9091	-2.82917	655.47	EGFLAM	EGF like, fibronectin type III and laminin G domains
6640	6.94e-105	3.41e-106	0.0845	-21.8876	-1.84926	1024.73	SNTA1	syntrophin alpha 1
101927559	8.04e-105	3.95e-106	0.0995	21.8809	2.17719	805.2	CEBPB-AS1	CEBPB antisense RNA 1
401233	8.27e-105	4.07e-106	0.0918	21.8796	2.0078	843.52	HTATSF1P2	HIV-1 Tat specific factor 1 pseudogene 2
11034	8.31e-105	4.09e-106	0.0525	21.8793	1.14825	24827.2	DSTN	destrin, actin depolymerizing factor
54885	9.59e-105	4.73e-106	0.265	21.8727	5.79651	317.72	TBC1D8B	TBC1 domain family member 8B
129293	1.36e-104	6.71e-106	0.1342	-21.8567	-2.93298	408.98	TRABD2A	TraB domain containing 2A
5983	1.89e-104	9.33e-106	0.0673	-21.8417	-1.46902	2456.32	RFC3	replication factor C subunit 3
3755	2.26e-104	1.12e-105	0.144	21.8335	3.1442	392.91	KCNG1	potassium voltage-gated channel modifier subfamily G member 1
344887	2.61e-104	1.29e-105	0.352	21.8268	7.68222	579.38	NMRAL2P	NmrA like redox sensor 2, pseudogene
5834	3.02e-104	1.5e-105	0.0653	21.82	1.42483	6449.53	PYGB	glycogen phosphorylase B
120227	4.18e-104	2.07e-105	0.3359	21.8052	7.32451	503.08	CYP2R1	cytochrome P450 family 2 subfamily R member 1
283788	4.28e-104	2.12e-105	0.1802	21.8041	3.92882	270.85	LOC283788	FSHD region gene 1 pseudogene
23596	5.71e-104	2.84e-105	0.0917	21.7908	1.99833	831.14	OPN3	opsin 3
9674	9.98e-104	4.97e-105	0.1534	-21.7651	-3.33956	350.8	KIAA0040	KIAA0040
4776	1.28e-103	6.38e-105	0.2181	-21.7537	-4.74431	292.19	NFATC4	nuclear factor of activated T cells 4
5230	1.52e-103	7.57e-105	0.0549	-21.7458	-1.19302	40133	PGK1	phosphoglycerate kinase 1
10965	1.55e-103	7.74e-105	0.0925	21.7448	2.01228	826.76	ACOT2	acyl-CoA thioesterase 2
23149	1.61e-103	8.04e-105	0.1692	21.743	3.67943	288.62	FCHO1	FCH and mu domain containing endocytic adaptor 1
59345	1.66e-103	8.3e-105	0.0661	-21.7416	-1.4365	2824.1	GNB4	G protein subunit beta 4
107986126	2.55e-103	1.28e-104	0.1061	-21.7218	-2.30566	693.01	LOC107986126	uncharacterized LOC107986126
94274	2.58e-103	1.29e-104	0.2238	21.7213	4.86188	272.03	PPP1R14A	protein phosphatase 1 regulatory inhibitor subunit 14A
159090	2.89e-103	1.45e-104	0.068	-21.7159	-1.4776	3122.11	PABIR2	PABIR family member 2
4512	3.33e-103	1.67e-104	0.096	21.7094	2.08488	533618	COX1	cytochrome c oxidase subunit I
2744	6e-103	3.02e-104	0.0636	21.6823	1.38001	7568.33	GLS	glutaminase
285989	6.34e-103	3.19e-104	0.1016	-21.6796	-2.20222	805.66	ZNF789	zinc finger protein 789
162632	7.3e-103	3.68e-104	0.125	21.6731	2.70865	490.15	USP32P1	ubiquitin specific peptidase 32 pseudogene 1
10329	8.01e-103	4.04e-104	0.0887	21.6688	1.92228	845.67	RXYLT1	ribitol xylosyltransferase 1
8438	8.02e-103	4.05e-104	0.0925	-21.6687	-2.00506	1236.34	RAD54L	RAD54 like
224	1.15e-102	5.81e-104	0.0639	21.6521	1.38294	6479.3	ALDH3A2	aldehyde dehydrogenase 3 family member A2
23036	1.65e-102	8.33e-104	0.0764	-21.6355	-1.65294	3035.97	ZNF292	zinc finger protein 292
64388	2.95e-102	1.49e-103	0.323	21.6085	6.97896	436.28	GREM2	gremlin 2, DAN family BMP antagonist
5337	3.68e-102	1.87e-103	0.0766	21.5983	1.65421	2344.68	PLD1	phospholipase D1
3099	3.7e-102	1.88e-103	0.1233	-21.5979	-2.66262	1324.22	HK2	hexokinase 2
55287	4.89e-102	2.49e-103	0.3019	-21.585	-6.5158	428.27	TMEM40	transmembrane protein 40
6720	5.47e-102	2.78e-103	0.0673	21.5798	1.45328	2517.31	SREBF1	sterol regulatory element binding transcription factor 1
7277	7.44e-102	3.79e-103	0.0688	21.5655	1.48312	3210.13	TUBA4A	tubulin alpha 4a
7020	8.5e-102	4.33e-103	0.0847	-21.5593	-1.82537	1966.35	TFAP2A	transcription factor AP-2 alpha
26137	9.29e-102	4.74e-103	0.1064	21.5551	2.29377	967.56	ZBTB20	zinc finger and BTB domain containing 20
406975	1.37e-101	6.98e-103	0.0981	-21.5372	-2.11208	990.53	MIR198	microRNA 198
4684	1.5e-101	7.68e-103	0.1551	-21.5328	-3.34039	489.37	NCAM1	neural cell adhesion molecule 1
4792	1.68e-101	8.6e-103	0.0718	21.5275	1.54541	4578.54	NFKBIA	NFKB inhibitor alpha
54101	2.05e-101	1.05e-102	0.1167	21.5183	2.51203	864.83	RIPK4	receptor interacting serine/threonine kinase 4
84720	2.71e-101	1.39e-102	0.0752	21.5053	1.6169	1454.99	PIGO	phosphatidylinositol glycan anchor biosynthesis class O
55244	4.15e-101	2.13e-102	0.1059	21.4854	2.27549	776.05	SLC47A1	solute carrier family 47 member 1
55608	4.84e-101	2.49e-102	0.0865	-21.4783	-1.85845	8047.24	ANKRD10	ankyrin repeat domain 10
2444	4.95e-101	2.55e-102	0.1525	21.4771	3.27451	333.08	FRK	fyn related Src family tyrosine kinase
55893	5.13e-101	2.64e-102	0.092	-21.4755	-1.97557	2273.13	ZNF395	zinc finger protein 395
100996724	7.76e-101	4e-102	0.1072	-21.4562	-2.30017	655.58	PDE4DIPP2	PDE4DIP pseudogene 2
116442	8.05e-101	4.15e-102	0.3527	21.4544	7.56751	535.27	RAB39B	RAB39B, member RAS oncogene family
54972	9.72e-101	5.02e-102	0.0717	21.4456	1.53828	2955.51	TMEM132A	transmembrane protein 132A
57338	9.72e-101	5.02e-102	0.3245	21.4456	6.95943	430.37	JPH3	junctophilin 3
54187	1e-100	5.18e-102	0.0876	-21.4441	-1.87809	1430.6	NANS	N-acetylneuraminate synthase
402778	1.23e-100	6.35e-102	0.1978	21.4347	4.2405	263.88	IFITM10	interferon induced transmembrane protein 10
57026	1.24e-100	6.43e-102	0.0916	-21.4341	-1.96318	941.08	PDXP	pyridoxal phosphatase
57463	1.4e-100	7.27e-102	0.1581	-21.4283	-3.38779	346.93	AMIGO1	adhesion molecule with Ig like domain 1
3422	1.52e-100	7.91e-102	0.0722	-21.4245	-1.5461	3255.03	IDI1	isopentenyl-diphosphate delta isomerase 1
222487	1.68e-100	8.73e-102	0.2096	21.4198	4.4889	270.61	ADGRG3	adhesion G protein-coupled receptor G3
1182	2.54e-100	1.32e-101	0.0761	21.4004	1.62796	2462.55	CLCN3	chloride voltage-gated channel 3
10397	3.24e-100	1.69e-101	0.0993	-21.3891	-2.1237	6385	NDRG1	N-myc downstream regulated 1
79884	3.31e-100	1.73e-101	0.075	21.3881	1.60383	1584.47	MAP9	microtubule associated protein 9
1767	3.77e-100	1.97e-101	0.1159	21.3819	2.47838	472.61	DNAH5	dynein axonemal heavy chain 5
55607	4.99e-100	2.61e-101	0.0965	21.3688	2.06174	941.22	PPP1R9A	protein phosphatase 1 regulatory subunit 9A
10346	5.41e-100	2.83e-101	0.1238	-21.3649	-2.646	562.78	TRIM22	tripartite motif containing 22
644538	5.57e-100	2.91e-101	0.2034	-21.3636	-4.3448	288.41	SMIM10	small integral membrane protein 10
26119	6.79e-100	3.56e-101	0.095	-21.3542	-2.02923	989.16	LDLRAP1	low density lipoprotein receptor adaptor protein 1
126070	8.33e-100	4.37e-101	0.2814	-21.3447	-6.00691	360.72	ZNF440	zinc finger protein 440
4326	9.18e-100	4.82e-101	0.1998	21.3401	4.26347	274.2	MMP17	matrix metallopeptidase 17
118987	1.71e-99	8.97e-101	0.0782	21.311	1.66729	4521.12	PDZD8	PDZ domain containing 8
84196	1.81e-99	9.52e-101	0.0622	-21.3082	-1.32499	4515.07	USP48	ubiquitin specific peptidase 48
55299	1.98e-99	1.04e-100	0.0708	-21.304	-1.50778	3834.69	BRIX1	biogenesis of ribosomes BRX1
8874	1.98e-99	1.04e-100	0.0657	-21.3039	-1.39981	2950.46	ARHGEF7	Rho guanine nucleotide exchange factor 7
5928	2.03e-99	1.07e-100	0.0591	-21.3027	-1.25899	7898.42	RBBP4	RB binding protein 4, chromatin remodeling factor
132864	3.07e-99	1.62e-100	0.1053	21.2833	2.24012	579.41	CPEB2	cytoplasmic polyadenylation element binding protein 2
5414	3.44e-99	1.82e-100	0.1277	-21.2779	-2.71702	410.01	SEPTIN4	septin 4
8725	5.77e-99	3.05e-100	0.0601	21.2536	1.27739	4586.79	URI1	URI1 prefoldin like chaperone
10058	7.33e-99	3.88e-100	0.0737	21.2423	1.56469	1561.73	ABCB6	ATP binding cassette subfamily B member 6 (Langereis blood group)
5090	9.55e-99	5.06e-100	0.0861	-21.2298	-1.8277	1563.77	PBX3	PBX homeobox 3
1356	1.15e-98	6.1e-100	0.1102	21.2211	2.33837	987.95	CP	ceruloplasmin
629	1.32e-98	6.99e-100	0.0845	-21.2147	-1.79347	1189.75	CFB	complement factor B
10347	1.51e-98	8.01e-100	0.0959	21.2083	2.03353	756.32	ABCA7	ATP binding cassette subfamily A member 7
10370	1.53e-98	8.15e-100	0.1008	-21.2075	-2.13849	2233.12	CITED2	Cbp/p300 interacting transactivator with Glu/Asp rich carboxy-terminal domain 2
10137	1.72e-98	9.19e-100	0.0675	-21.2018	-1.43052	5333.06	RBM12	RNA binding motif protein 12
6648	1.93e-98	1.03e-99	0.0636	21.1965	1.34742	26989.5	SOD2	superoxide dismutase 2
105370672	1.93e-98	1.03e-99	0.4632	21.1964	9.81818	1409.53	LOC105370672	uncharacterized LOC105370672
79680	1.99e-98	1.06e-99	0.0857	-21.195	-1.81713	1064.47	RTL10	retrotransposon Gag like 10
51560	2.06e-98	1.1e-99	0.1219	-21.1934	-2.58331	483.11	RAB6B	RAB6B, member RAS oncogene family
2790	2.29e-98	1.22e-99	0.0742	-21.1883	-1.57307	1642.49	GNG10	G protein subunit gamma 10
3690	2.36e-98	1.26e-99	0.0902	21.1868	1.91128	2570.04	ITGB3	integrin subunit beta 3
5982	2.47e-98	1.33e-99	0.0743	-21.1846	-1.573	2333.41	RFC2	replication factor C subunit 2
837	2.76e-98	1.48e-99	0.07	-21.1793	-1.48329	2671.69	CASP4	caspase 4
30827	3.28e-98	1.76e-99	0.0757	-21.1711	-1.60259	1505.05	CXXC1	CXXC finger protein 1
51191	3.44e-98	1.85e-99	0.1663	-21.1688	-3.5196	418.86	HERC5	HECT and RLD domain containing E3 ubiquitin protein ligase 5
50937	4.85e-98	2.61e-99	0.0856	21.1526	1.81035	939.83	CDON	cell adhesion associated, oncogene regulated
6018	6.28e-98	3.38e-99	0.0742	-21.1404	-1.56879	2308.33	RLF	RLF zinc finger
552891	6.76e-98	3.65e-99	0.0738	-21.1368	-1.5596	1671.84	DNAJC25-GNG10	DNAJC25-GNG10 readthrough
471	6.86e-98	3.71e-99	0.0663	21.1361	1.40198	5551.28	ATIC	5-aminoimidazole-4-carboxamide ribonucleotide formyltransferase/IMP cyclohydrolase
25945	8.06e-98	4.36e-99	0.0667	21.1284	1.4095	3543.4	NECTIN3	nectin cell adhesion molecule 3
79633	8.35e-98	4.52e-99	0.1032	21.1267	2.17923	944.19	FAT4	FAT atypical cadherin 4
4233	8.5e-98	4.61e-99	0.0697	21.1258	1.47349	8754.63	MET	MET proto-oncogene, receptor tyrosine kinase
4565	8.54e-98	4.63e-99	0.1482	21.1256	3.13058	549.2	TRNI	tRNA-Ile
10465	9.94e-98	5.4e-99	0.0972	-21.1183	-2.05249	1413.26	PPIH	peptidylprolyl isomerase H
201633	1.38e-97	7.51e-99	0.1232	21.1027	2.59897	831	TIGIT	T cell immunoreceptor with Ig and ITIM domains
10635	1.38e-97	7.52e-99	0.0815	-21.1027	-1.72051	1826.13	RAD51AP1	RAD51 associated protein 1
8564	1.49e-97	8.12e-99	0.1174	21.099	2.47802	528.68	KMO	kynurenine 3-monooxygenase
81533	1.55e-97	8.43e-99	0.0766	21.0972	1.61674	2171.31	ITFG1	integrin alpha FG-GAP repeat containing 1
8565	1.62e-97	8.83e-99	0.0609	21.0951	1.28404	5563.99	YARS1	tyrosyl-tRNA synthetase 1
4645	1.85e-97	1.01e-98	0.1083	21.0888	2.28462	660.37	MYO5B	myosin VB
10232	2.33e-97	1.27e-98	0.3471	-21.0777	-7.31655	542.72	MSLN	mesothelin
29785	2.94e-97	1.61e-98	0.1032	21.0667	2.17402	879.43	CYP2S1	cytochrome P450 family 2 subfamily S member 1
4863	3.59e-97	1.97e-98	0.0704	-21.0571	-1.48175	2423.41	NPAT	nuclear protein, coactivator of histone transcription
116966	4.1e-97	2.25e-98	0.1113	21.0508	2.3438	710.65	WDR17	WD repeat domain 17
9276	5.31e-97	2.91e-98	0.0648	-21.0385	-1.36392	12169.5	COPB2	COPI coat complex subunit beta 2
5608	5.5e-97	3.02e-98	0.1112	21.0368	2.34003	571.24	MAP2K6	mitogen-activated protein kinase kinase 6
84950	5.55e-97	3.05e-98	0.0664	-21.0363	-1.39602	2785.26	PRPF38A	pre-mRNA processing factor 38A
50486	6.05e-97	3.33e-98	0.2653	-21.0322	-5.57958	321.46	G0S2	G0/G1 switch 2
333	7.76e-97	4.27e-98	0.0944	21.0203	1.98397	1757.16	APLP1	amyloid beta precursor like protein 1
157807	9.38e-97	5.17e-98	0.0914	21.0113	1.92025	1293.69	CLVS1	clavesin 1
8841	1.01e-96	5.56e-98	0.0673	-21.0079	-1.4128	3537.28	HDAC3	histone deacetylase 3
5289	1.23e-96	6.79e-98	0.0859	-20.9984	-1.80381	2133.97	PIK3C3	phosphatidylinositol 3-kinase catalytic subunit type 3
64776	1.27e-96	7.02e-98	0.1052	20.9968	2.20968	557.99	CFAP68	cilia and flagella associated protein 68
5909	1.32e-96	7.32e-98	0.1391	20.9948	2.92014	351.54	RAP1GAP	RAP1 GTPase activating protein
9235	1.67e-96	9.22e-98	0.0959	-20.9838	-2.01249	995.25	IL32	interleukin 32
54069	1.68e-96	9.33e-98	0.0813	-20.9832	-1.70567	1256.92	MIS18A	MIS18 kinetochore protein A
4092	1.86e-96	1.03e-97	0.1053	20.9785	2.2097	616.85	SMAD7	SMAD family member 7
23435	1.88e-96	1.04e-97	0.0606	-20.978	-1.27178	7926.09	TARDBP	TAR DNA binding protein
84419	2.15e-96	1.19e-97	0.3468	20.9715	7.27298	461.24	C15orf48	chromosome 15 open reading frame 48
79960	2.19e-96	1.22e-97	0.0676	20.9706	1.41744	3663.99	JADE1	jade family PHD finger 1
51668	2.28e-96	1.27e-97	0.0882	-20.9686	-1.84951	1503.29	HSPB11	heat shock protein family B (small) member 11
165918	2.79e-96	1.55e-97	0.0754	-20.959	-1.57981	1635.94	RNF168	ring finger protein 168
84957	3.04e-96	1.69e-97	0.1001	-20.9549	-2.09738	668.38	RELT	RELT TNF receptor
55224	3.69e-96	2.06e-97	0.1016	-20.9455	-2.12904	768.39	ETNK2	ethanolamine kinase 2
5723	3.69e-96	2.06e-97	0.0851	20.9455	1.78232	1212.21	PSPH	phosphoserine phosphatase
665	4.4e-96	2.46e-97	0.0621	-20.9371	-1.30034	8027.96	BNIP3L	BCL2 interacting protein 3 like
585	4.74e-96	2.66e-97	0.0748	20.9334	1.56541	1595.13	BBS4	Bardet-Biedl syndrome 4
57212	5.58e-96	3.13e-97	0.0931	-20.9256	-1.94786	854.01	TP73-AS1	TP73 antisense RNA 1
26298	5.71e-96	3.21e-97	0.3841	20.9245	8.037	616.77	EHF	ETS homologous factor
4810	7.3e-96	4.1e-97	0.0821	20.9128	1.71782	1669.23	NHS	NHS actin remodeling regulator
52	7.44e-96	4.18e-97	0.0613	20.9118	1.28204	4287.36	ACP1	acid phosphatase 1
100506178	9.16e-96	5.15e-97	0.2699	20.9018	5.64069	277.81	STEAP1B-AS1	STEAP1B antisense RNA 1
10622	1.18e-95	6.65e-97	0.0948	20.8897	1.97934	895.89	POLR3G	RNA polymerase III subunit G
9050	1.24e-95	6.97e-97	0.2783	-20.8874	-5.81339	326.14	PSTPIP2	proline-serine-threonine phosphatase interacting protein 2
57711	1.24e-95	7e-97	0.1033	-20.8872	-2.1578	1346.94	ZNF529	zinc finger protein 529
9319	1.82e-95	1.03e-96	0.0707	-20.8689	-1.47478	3819.63	TRIP13	thyroid hormone receptor interactor 13
6158	2.05e-95	1.16e-96	0.059	20.8632	1.23121	18065.5	RPL28	ribosomal protein L28
57035	2.37e-95	1.34e-96	0.0938	-20.8562	-1.95547	2085.5	RSRP1	arginine and serine rich protein 1
101927167	2.59e-95	1.47e-96	0.2087	-20.8518	-4.35209	289.67	GATA2-AS1	GATA2 antisense RNA 1
100528017	3.42e-95	1.94e-96	0.2552	-20.8386	-5.31756	291.14	SAA2-SAA4	SAA2-SAA4 readthrough
5569	3.99e-95	2.26e-96	0.1318	20.831	2.74526	386.87	PKIA	cAMP-dependent protein kinase inhibitor alpha
1514	4.04e-95	2.29e-96	0.0696	20.8305	1.45037	5029.32	CTSL	cathepsin L
64771	4.66e-95	2.65e-96	0.0739	-20.8236	-1.53929	4938.59	ILRUN	inflammation and lipid regulator with UBA-like and NBR1-like domains
59277	8.69e-95	4.94e-96	0.0744	20.7936	1.54613	2607.91	NTN4	netrin 4
126731	1.22e-94	6.97e-96	0.0773	-20.7771	-1.60608	1785.09	CCSAP	centriole, cilia and spindle associated protein
995	1.23e-94	7.01e-96	0.0865	-20.7769	-1.79694	2249.61	CDC25C	cell division cycle 25C
404093	1.32e-94	7.52e-96	0.0755	20.7735	1.56886	1990.76	CUEDC1	CUE domain containing 1
55588	1.35e-94	7.73e-96	0.0763	20.7722	1.58537	3091.7	MED29	mediator complex subunit 29
4637	1.44e-94	8.21e-96	0.0925	-20.7693	-1.92063	20397.8	MYL6	myosin light chain 6
80704	1.53e-94	8.76e-96	0.1277	20.7662	2.65133	438.41	SLC19A3	solute carrier family 19 member 3
6389	2.6e-94	1.49e-95	0.0696	-20.7407	-1.44326	9288.66	SDHA	succinate dehydrogenase complex flavoprotein subunit A
57514	2.61e-94	1.5e-95	0.1214	20.7404	2.51858	837.37	ARHGAP31	Rho GTPase activating protein 31
684	2.62e-94	1.5e-95	0.2232	-20.7402	-4.63015	270.69	BST2	bone marrow stromal cell antigen 2
9960	3.19e-94	1.83e-95	0.0664	20.7307	1.37657	2936.29	USP3	ubiquitin specific peptidase 3
375449	3.89e-94	2.23e-95	0.1628	20.7211	3.374	327.98	MAST4	microtubule associated serine/threonine kinase family member 4
9021	4.78e-94	2.75e-95	0.0752	20.7112	1.55689	2901.99	SOCS3	suppressor of cytokine signaling 3
5831	4.78e-94	2.75e-95	0.0715	20.7111	1.48166	2008.57	PYCR1	pyrroline-5-carboxylate reductase 1
1052	5.18e-94	2.98e-95	0.0888	-20.7072	-1.83961	1651.67	CEBPD	CCAAT enhancer binding protein delta
126129	5.72e-94	3.3e-95	0.1762	-20.7024	-3.64765	291.66	CPT1C	carnitine palmitoyltransferase 1C
340719	7.55e-94	4.35e-95	0.1921	-20.689	-3.97477	342.69	NANOS1	nanos C2HC-type zinc finger 1
105379362	9.68e-94	5.59e-95	0.3739	20.6769	7.73169	532.84	LOC105379362	uncharacterized LOC105379362
90075	9.74e-94	5.63e-95	0.1149	20.6766	2.37665	566.88	ZNF30	zinc finger protein 30
22826	1.98e-93	1.15e-94	0.0658	-20.6422	-1.35883	4615	DNAJC8	DnaJ heat shock protein family (Hsp40) member C8
1593	2.08e-93	1.2e-94	0.2608	-20.6399	-5.38319	289.23	CYP27A1	cytochrome P450 family 27 subfamily A member 1
6452	2.1e-93	1.22e-94	0.0778	-20.6393	-1.60518	1225.31	SH3BP2	SH3 domain binding protein 2
55449	3.32e-93	1.93e-94	0.0901	20.6171	1.85818	785.56	DHRS4-AS1	DHRS4 antisense RNA 1
7167	3.63e-93	2.11e-94	0.0556	-20.6128	-1.1465	35242.3	TPI1	triosephosphate isomerase 1
5900	4.15e-93	2.41e-94	0.0864	-20.6062	-1.78065	1411.87	RALGDS	ral guanine nucleotide dissociation stimulator
9397	4.7e-93	2.73e-94	0.072	-20.6002	-1.483	2357.05	NMT2	N-myristoyltransferase 2
23047	4.78e-93	2.78e-94	0.0664	-20.5993	-1.36849	2761.78	PDS5B	PDS5 cohesin associated factor B
883	5.22e-93	3.04e-94	0.096	-20.5951	-1.97648	708.17	KYAT1	kynurenine aminotransferase 1
1983	6.33e-93	3.69e-94	0.0602	20.5856	1.2383	11060.5	EIF5	eukaryotic translation initiation factor 5
147463	7.74e-93	4.52e-94	0.09	20.5759	1.85248	1200.34	ANKRD29	ankyrin repeat domain 29
23362	8.9e-93	5.2e-94	0.0852	20.569	1.7522	2652.56	PSD3	pleckstrin and Sec7 domain containing 3
5429	8.97e-93	5.25e-94	0.0781	-20.5686	-1.6074	1964.29	POLH	DNA polymerase eta
101928034	1.06e-92	6.21e-94	0.1904	20.5604	3.91409	238.16	LOC101928034	uncharacterized LOC101928034
9064	1.14e-92	6.7e-94	0.1073	-20.5567	-2.20505	656.47	MAP3K6	mitogen-activated protein kinase kinase kinase 6
109729127	1.32e-92	7.71e-94	0.0653	20.5499	1.34229	4311.11	KRT7-AS	KRT7 antisense RNA 1
55824	1.32e-92	7.76e-94	0.1184	20.5496	2.43222	586.62	PAG1	phosphoprotein membrane anchor with glycosphingolipid microdomains 1
5704	1.51e-92	8.88e-94	0.0589	20.543	1.21063	5741.38	PSMC4	proteasome 26S subunit, ATPase 4
79750	1.57e-92	9.23e-94	0.2915	20.5412	5.98762	291.5	ZNF385D	zinc finger protein 385D
140462	1.83e-92	1.08e-93	0.1692	20.5338	3.47465	357.15	ASB9	ankyrin repeat and SOCS box containing 9
9075	1.95e-92	1.15e-93	0.4247	20.5306	8.71947	790.73	CLDN2	claudin 2
23505	2.71e-92	1.6e-93	0.0843	20.5146	1.72863	2717.81	TMEM131	transmembrane protein 131
100302739	3.31e-92	1.96e-93	0.0765	-20.5047	-1.56869	1453.82	PCNA-AS1	PCNA antisense RNA 1
84901	3.67e-92	2.17e-93	0.0657	-20.4996	-1.34646	2706.7	NFATC2IP	nuclear factor of activated T cells 2 interacting protein
6653	4.24e-92	2.51e-93	0.106	20.4926	2.17235	619.25	SORL1	sortilin related receptor 1
4998	4.54e-92	2.69e-93	0.0883	-20.4892	-1.80885	1176.52	ORC1	origin recognition complex subunit 1
9406	5.72e-92	3.39e-93	0.065	-20.4779	-1.33075	5524.95	ZRANB2	zinc finger RANBP2-type containing 2
8797	5.92e-92	3.51e-93	0.0881	20.4762	1.80489	948.17	TNFRSF10A	TNF receptor superfamily member 10a
2224	6.33e-92	3.75e-93	0.0697	-20.4729	-1.42783	3610.28	FDPS	farnesyl diphosphate synthase
4571	7.13e-92	4.23e-93	0.0793	20.4671	1.62232	2442.3	TRNP	tRNA-Pro
105374811	7.24e-92	4.3e-93	0.1945	20.4663	3.98134	256.66	LOC105374811	uncharacterized LOC105374811
643	8.04e-92	4.78e-93	0.0942	20.4612	1.92773	936.55	CXCR5	C-X-C motif chemokine receptor 5
4008	1.15e-91	6.84e-93	0.0852	-20.4437	-1.74229	2578.19	LMO7	LIM domain 7
199953	1.52e-91	9.06e-93	0.1028	-20.4299	-2.10087	691.05	TMEM201	transmembrane protein 201
1301	1.52e-91	9.06e-93	0.3777	-20.4299	-7.71597	601.76	COL11A1	collagen type XI alpha 1 chain
79827	1.63e-91	9.72e-93	0.1066	20.4265	2.17793	744.44	CLMP	CXADR like membrane protein
9321	1.84e-91	1.1e-92	0.0712	20.4205	1.45339	2546.83	TRIP11	thyroid hormone receptor interactor 11
11067	1.87e-91	1.12e-92	0.1489	-20.4197	-3.04052	397.74	DEPP1	DEPP autophagy regulator 1
6400	2.37e-91	1.42e-92	0.0705	20.4081	1.43797	5365.83	SEL1L	SEL1L adaptor subunit of ERAD E3 ubiquitin ligase
23062	2.6e-91	1.56e-92	0.0632	-20.4034	-1.28978	2894.75	GGA2	golgi associated, gamma adaptin ear containing, ARF binding protein 2
78990	3.1e-91	1.86e-92	0.1315	20.3948	2.68117	374.66	OTUB2	OTU deubiquitinase, ubiquitin aldehyde binding 2
103910	4.4e-91	2.64e-92	0.0727	-20.3777	-1.48144	16042.9	MYL12B	myosin light chain 12B
5582	4.84e-91	2.91e-92	0.2901	20.3729	5.91008	286.01	PRKCG	protein kinase C gamma
414149	5.03e-91	3.02e-92	0.0893	-20.371	-1.81955	908.7	ACBD7	acyl-CoA binding domain containing 7
5465	8.04e-91	4.84e-92	0.0951	-20.348	-1.9361	907.71	PPARA	peroxisome proliferator activated receptor alpha
6692	8.15e-91	4.91e-92	0.2927	-20.3473	-5.95529	347.92	SPINT1	serine peptidase inhibitor, Kunitz type 1
83549	8.38e-91	5.05e-92	0.0844	-20.3459	-1.71669	1223.27	UCK1	uridine-cytidine kinase 1
2558	1.01e-90	6.08e-92	0.4101	20.3367	8.33971	658.83	GABRA5	gamma-aminobutyric acid type A receptor subunit alpha5
9240	1.16e-90	6.99e-92	0.0714	20.3299	1.45247	2336.32	PNMA1	PNMA family member 1
5921	1.28e-90	7.75e-92	0.0634	20.3249	1.28844	2960.95	RASA1	RAS p21 protein activator 1
57684	1.78e-90	1.08e-91	0.0975	-20.3088	-1.98109	1060.93	ZBTB26	zinc finger and BTB domain containing 26
79934	2.94e-90	1.78e-91	0.0918	20.2841	1.86115	1265.78	COQ8B	coenzyme Q8B
64065	4.09e-90	2.48e-91	0.0885	20.2678	1.79408	7306.9	PERP	p53 apoptosis effector related to PMP22
2766	4.71e-90	2.85e-91	0.3048	-20.2608	-6.17451	339.1	GMPR	guanosine monophosphate reductase
9314	5.46e-90	3.31e-91	0.1186	20.2534	2.40279	426.65	KLF4	KLF transcription factor 4
100506965	6.33e-90	3.84e-91	0.0978	20.2461	1.98013	858.55	PWAR6	Prader Willi/Angelman region RNA 6
1400	7.38e-90	4.48e-91	0.1294	20.2385	2.61836	375.3	CRMP1	collapsin response mediator protein 1
22841	7.69e-90	4.67e-91	0.0839	20.2365	1.69781	1961.05	RAB11FIP2	RAB11 family interacting protein 2
116225	8.39e-90	5.11e-91	0.0876	-20.2321	-1.77255	1236.5	ZMYND19	zinc finger MYND-type containing 19
814	9.19e-90	5.6e-91	0.0818	-20.2276	-1.65526	1371.1	CAMK4	calcium/calmodulin dependent protein kinase IV
55351	9.25e-90	5.64e-91	0.4425	20.2272	8.95081	850.6	STK32B	serine/threonine kinase 32B
11015	1.07e-89	6.51e-91	0.0768	-20.2201	-1.55356	1596.87	KDELR3	KDEL endoplasmic reticulum protein retention receptor 3
9729	1.1e-89	6.74e-91	0.1689	20.2184	3.41585	263.92	KIAA0408	KIAA0408
414236	1.27e-89	7.75e-91	0.0965	20.2115	1.9511	706.59	C10orf55	chromosome 10 putative open reading frame 55
9666	1.6e-89	9.77e-91	0.0771	20.2001	1.55761	1864.08	DZIP3	DAZ interacting zinc finger protein 3
57466	1.9e-89	1.17e-90	0.0699	-20.1914	-1.41124	2403.03	SCAF4	SR-related CTD associated factor 4
3783	1.97e-89	1.2e-90	0.0919	20.1898	1.85489	771.9	KCNN4	potassium calcium-activated channel subfamily N member 4
375061	2.4e-89	1.47e-90	0.1103	20.1799	2.22662	541.2	FAM89A	family with sequence similarity 89 member A
79968	2.47e-89	1.52e-90	0.0652	-20.1783	-1.31475	2856.96	WDR76	WD repeat domain 76
55728	2.55e-89	1.57e-90	0.1164	20.1768	2.34802	714.41	N4BP2	NEDD4 binding protein 2
3707	3.81e-89	2.35e-90	0.2403	-20.1568	-4.84416	264.81	ITPKB	inositol-trisphosphate 3-kinase B
56992	4.51e-89	2.78e-90	0.0708	-20.1485	-1.42593	2393	KIF15	kinesin family member 15
84930	4.59e-89	2.83e-90	0.0605	-20.1476	-1.21848	4512.14	MASTL	microtubule associated serine/threonine kinase like
2739	5.05e-89	3.11e-90	0.058	-20.1428	-1.16773	9772.5	GLO1	glyoxalase I
6634	5.06e-89	3.12e-90	0.0654	-20.1427	-1.31749	4904.08	SNRPD3	small nuclear ribonucleoprotein D3 polypeptide
285598	5.16e-89	3.19e-90	0.3538	-20.1416	-7.12563	450.98	ARL10	ADP ribosylation factor like GTPase 10
83592	5.86e-89	3.62e-90	0.1575	20.1353	3.17147	270.06	AKR1E2	aldo-keto reductase family 1 member E2
283383	6.75e-89	4.17e-90	0.2931	20.1283	5.89997	274.62	ADGRD1	adhesion G protein-coupled receptor D1
8895	7.17e-89	4.44e-90	0.0643	-20.1252	-1.29371	5643.06	CPNE3	copine 3
56255	7.7e-89	4.77e-90	0.0706	20.1216	1.42002	2926.85	TMX4	thioredoxin related transmembrane protein 4
91624	7.91e-89	4.9e-90	0.0854	-20.1203	-1.71784	1959.73	NEXN	nexilin F-actin binding protein
57619	9.5e-89	5.89e-90	0.3195	-20.1111	-6.42577	371.6	SHROOM3	shroom family member 3
9258	1.09e-88	6.76e-90	0.0896	20.1043	1.80113	2136.97	MFHAS1	multifunctional ROCO family signaling regulator 1
580	1.12e-88	6.99e-90	0.0792	-20.1027	-1.59194	1950.01	BARD1	BRCA1 associated RING domain 1
5991	1.28e-88	7.96e-90	0.0994	20.0962	1.99768	874.7	RFX3	regulatory factor X3
51497	1.29e-88	8.02e-90	0.0638	-20.0959	-1.28186	3661.01	NELFCD	negative elongation factor complex member C/D
23645	1.83e-88	1.14e-89	0.0818	20.0784	1.64286	4885.23	PPP1R15A	protein phosphatase 1 regulatory subunit 15A
26030	2.02e-88	1.26e-89	0.0798	20.0733	1.60094	1303.22	PLEKHG3	pleckstrin homology and RhoGEF domain containing G3
23239	2.19e-88	1.36e-89	0.1221	-20.0695	-2.45044	1013.24	PHLPP1	PH domain and leucine rich repeat protein phosphatase 1
283208	2.33e-88	1.46e-89	0.1914	20.0662	3.84035	243.73	P4HA3	prolyl 4-hydroxylase subunit alpha 3
79896	3.45e-88	2.16e-89	0.1369	20.0467	2.74438	356.7	THNSL1	threonine synthase like 1
162966	3.53e-88	2.21e-89	0.2076	-20.0455	-4.1619	252.66	ZNF600	zinc finger protein 600
148268	3.78e-88	2.36e-89	0.255	-20.0421	-5.1114	259.59	ZNF570	zinc finger protein 570
4576	4.25e-88	2.67e-89	0.0922	20.0362	1.84708	1056.73	TRNT	tRNA-Thr
56681	4.53e-88	2.84e-89	0.0575	-20.033	-1.15189	5606.22	SAR1A	secretion associated Ras related GTPase 1A
1759	6.02e-88	3.78e-89	0.0676	-20.0188	-1.35306	4117.86	DNM1	dynamin 1
2632	6.03e-88	3.79e-89	0.0651	-20.0186	-1.30313	3667.54	GBE1	1,4-alpha-glucan branching enzyme 1
7049	6.09e-88	3.83e-89	0.0967	20.0181	1.93613	685.73	TGFBR3	transforming growth factor beta receptor 3
29799	6.26e-88	3.94e-89	0.1247	-20.0167	-2.49673	447.16	YPEL1	yippee like 1
288	6.59e-88	4.15e-89	0.3025	20.0141	6.05391	283.97	ANK3	ankyrin 3
282991	7.58e-88	4.78e-89	0.0921	20.0071	1.84341	1445.52	BLOC1S2	biogenesis of lysosomal organelles complex 1 subunit 2
8123	9.07e-88	5.72e-89	0.1621	19.9981	3.24153	432.36	PWAR5	Prader Willi/Angelman region RNA 5
84236	9.22e-88	5.82e-89	0.0865	19.9972	1.73032	1555.39	RHBDD1	rhomboid domain containing 1
7169	9.7e-88	6.13e-89	0.0616	-19.9946	-1.23208	9148.9	TPM2	tropomyosin 2
2022	1.05e-87	6.65e-89	0.1253	-19.9906	-2.50527	1062.06	ENG	endoglin
100996511	1.06e-87	6.72e-89	0.1416	-19.9901	-2.83157	729.8	LINC01355	long intergenic non-protein coding RNA 1355
65981	1.1e-87	6.99e-89	0.0737	19.9881	1.47224	2835.74	CAPRIN2	caprin family member 2
23012	1.14e-87	7.26e-89	0.08	19.9862	1.59937	1585.71	STK38L	serine/threonine kinase 38 like
489	1.2e-87	7.62e-89	0.1449	19.9838	2.89611	441.1	ATP2A3	ATPase sarcoplasmic/endoplasmic reticulum Ca2+ transporting 3
10457	1.25e-87	7.94e-89	0.1767	-19.9818	-3.53053	353.19	GPNMB	glycoprotein nmb
871	1.48e-87	9.43e-89	0.0806	-19.9732	-1.61028	3332.58	SERPINH1	serpin family H member 1
221749	1.61e-87	1.02e-88	0.0984	-19.969	-1.96523	896.95	PXDC1	PX domain containing 1
83850	1.8e-87	1.14e-88	0.2158	-19.9635	-4.30718	252.06	ESYT3	extended synaptotagmin 3
6048	1.83e-87	1.17e-88	0.083	-19.9625	-1.65592	1411.36	RNF5	ring finger protein 5
5578	1.95e-87	1.24e-88	0.0988	19.9593	1.97261	5682.41	PRKCA	protein kinase C alpha
284611	2.21e-87	1.41e-88	0.0775	-19.953	-1.54597	1515.57	EEIG2	EEIG family member 2
6764	2.3e-87	1.47e-88	0.0964	-19.951	-1.92301	1294.09	DENND2B	DENN domain containing 2B
1287	2.34e-87	1.49e-88	0.0737	19.9502	1.47064	4997.67	COL4A5	collagen type IV alpha 5 chain
203	2.89e-87	1.85e-88	0.0856	-19.9396	-1.70732	1386.31	AK1	adenylate kinase 1
2733	3.26e-87	2.09e-88	0.0677	-19.9334	-1.34902	2674.35	GLE1	GLE1 RNA export mediator
2258	6.92e-87	4.43e-88	0.2706	19.8957	5.38413	240.14	FGF13	fibroblast growth factor 13
84962	7.71e-87	4.94e-88	0.0643	19.8902	1.27962	5487.05	AJUBA	ajuba LIM protein
3398	7.87e-87	5.05e-88	0.0859	19.8892	1.70891	898.83	ID2	inhibitor of DNA binding 2
463	8.15e-87	5.23e-88	0.0979	19.8874	1.94649	1971.75	ZFHX3	zinc finger homeobox 3
130535	9.91e-87	6.37e-88	0.0903	19.8775	1.79531	1044.38	KCTD18	potassium channel tetramerization domain containing 18
6836	1.03e-86	6.61e-88	0.0597	-19.8757	-1.18596	10902.6	SURF4	surfeit 4
2355	1.03e-86	6.63e-88	0.0753	19.8755	1.49747	12285.8	FOSL2	FOS like 2, AP-1 transcription factor subunit
54898	1.26e-86	8.09e-88	0.0735	-19.8655	-1.46	1825	ELOVL2	ELOVL fatty acid elongase 2
84187	1.32e-86	8.52e-88	0.0869	19.8629	1.72643	1289.73	TMEM164	transmembrane protein 164
113219467	1.41e-86	9.07e-88	0.0944	19.8598	1.87425	10385.2	MIR12136	microRNA 12136
59285	1.52e-86	9.82e-88	0.3744	19.8558	7.43431	434.09	CACNG6	calcium voltage-gated channel auxiliary subunit gamma 6
4688	1.75e-86	1.13e-87	0.2016	19.8486	4.00149	230.94	NCF2	neutrophil cytosolic factor 2
253782	2.14e-86	1.38e-87	0.0661	19.8386	1.31143	2808.93	CERS6	ceramide synthase 6
4277	2.58e-86	1.67e-87	0.0856	-19.8291	-1.69749	980.82	MICB	MHC class I polypeptide-related sequence B
6934	2.62e-86	1.7e-87	0.09	19.8283	1.7841	1327.68	TCF7L2	transcription factor 7 like 2
53358	2.64e-86	1.71e-87	0.1816	19.8279	3.60117	270.44	SHC3	SHC adaptor protein 3
166	2.66e-86	1.73e-87	0.0646	-19.8274	-1.28066	6462.21	TLE5	TLE family member 5, transcriptional modulator
3667	2.81e-86	1.83e-87	0.0998	19.8246	1.97929	3711.07	IRS1	insulin receptor substrate 1
55773	2.91e-86	1.89e-87	0.0709	-19.8229	-1.40471	3249.44	TBC1D23	TBC1 domain family member 23
29842	3.29e-86	2.14e-87	0.1233	19.8166	2.44418	539.55	TFCP2L1	transcription factor CP2 like 1
84875	3.52e-86	2.29e-87	0.1202	-19.8131	-2.38133	510.8	PARP10	poly(ADP-ribose) polymerase family member 10
6616	3.52e-86	2.29e-87	0.488	19.8131	9.66977	1144.74	SNAP25	synaptosome associated protein 25
7594	3.78e-86	2.47e-87	0.1164	-19.8095	-2.30528	483.65	ZNF43	zinc finger protein 43
8417	4.36e-86	2.84e-87	0.0732	-19.8023	-1.45035	2294.21	STX7	syntaxin 7
51465	4.6e-86	3.01e-87	0.0653	-19.7995	-1.29389	3180.63	UBE2J1	ubiquitin conjugating enzyme E2 J1
51166	4.6e-86	3.01e-87	0.1106	19.7994	2.18909	488.24	AADAT	aminoadipate aminotransferase
51110	4.95e-86	3.24e-87	0.0746	19.7957	1.47631	1684.01	LACTB2	lactamase beta 2
10781	6.39e-86	4.18e-87	0.0941	-19.7829	-1.86205	1189.2	ZNF266	zinc finger protein 266
6494	7.2e-86	4.72e-87	0.0937	-19.7768	-1.85265	1015.73	SIPA1	signal-induced proliferation-associated 1
22809	7.34e-86	4.81e-87	0.106	19.7758	2.09698	731.62	ATF5	activating transcription factor 5
6857	8.35e-86	5.48e-87	0.4639	19.7692	9.17044	900.12	SYT1	synaptotagmin 1
22874	1.08e-85	7.1e-87	0.1126	19.7562	2.22519	519.58	PLEKHA6	pleckstrin homology domain containing A6
23176	1.12e-85	7.35e-87	0.0625	-19.7544	-1.23391	4195.21	SEPTIN8	septin 8
54107	1.42e-85	9.35e-87	0.063	-19.7423	-1.24334	4300.08	POLE3	DNA polymerase epsilon 3, accessory subunit
9149	2.25e-85	1.48e-86	0.1103	19.719	2.1755	637.58	DYRK1B	dual specificity tyrosine phosphorylation regulated kinase 1B
5163	2.33e-85	1.53e-86	0.087	-19.7172	-1.71543	2671.39	PDK1	pyruvate dehydrogenase kinase 1
80307	2.36e-85	1.56e-86	0.0963	-19.7165	-1.89859	2721.77	FER1L4	fer-1 like family member 4 (pseudogene)
400221	2.65e-85	1.75e-86	0.191	19.7107	3.76453	248.01	LINC03033	long intergenic non-protein coding RNA 3033
55890	3.39e-85	2.24e-86	0.1155	19.6981	2.27452	548.99	GPRC5C	G protein-coupled receptor class C group 5 member C
8482	4.37e-85	2.89e-86	0.1697	-19.6852	-3.34095	316.9	SEMA7A	semaphorin 7A (John Milton Hagen blood group)
7026	4.62e-85	3.06e-86	0.0978	-19.6823	-1.92468	2932.5	NR2F2	nuclear receptor subfamily 2 group F member 2
84321	5.54e-85	3.67e-86	0.0726	-19.6731	-1.42835	2162.92	THOC3	THO complex subunit 3
205564	5.75e-85	3.81e-86	0.0781	-19.6711	-1.53658	1645.82	SENP5	SUMO specific peptidase 5
7045	6.4e-85	4.25e-86	0.0771	19.6657	1.51538	29574.5	TGFBI	transforming growth factor beta induced
401494	6.42e-85	4.26e-86	0.2549	-19.6655	-5.01203	260.8	HACD4	3-hydroxyacyl-CoA dehydratase 4
81831	6.7e-85	4.45e-86	0.0672	19.6633	1.32195	3260.59	NETO2	neuropilin and tolloid like 2
56986	6.74e-85	4.48e-86	0.077	19.663	1.5136	1589.82	DTWD1	DTW domain containing 1
7168	7.36e-85	4.89e-86	0.0586	19.6585	1.1515	28604.2	TPM1	tropomyosin 1
51635	8.33e-85	5.54e-86	0.0731	19.6522	1.43618	1863.21	DHRS7	dehydrogenase/reductase 7
80148	8.6e-85	5.73e-86	0.0947	-19.6505	-1.86168	807.1	SLC66A2	solute carrier family 66 member 2
5054	8.73e-85	5.82e-86	0.0853	19.6497	1.67585	23819.3	SERPINE1	serpin family E member 1
6405	8.76e-85	5.85e-86	0.1237	-19.6494	-2.43128	710.44	SEMA3F	semaphorin 3F
388524	9.29e-85	6.2e-86	0.0869	-19.6464	-1.70822	2745.06	RPSA2	ribosomal protein SA 2
153769	1.04e-84	6.98e-86	0.1088	19.6405	2.13689	545.57	SH3RF2	SH3 domain containing ring finger 2
1012	1.05e-84	7.01e-86	0.1007	-19.6402	-1.97825	1037.85	CDH13	cadherin 13
100996758	1.06e-84	7.11e-86	0.1598	19.6395	3.13867	298.19	NPY4R2	neuropeptide Y receptor Y4-2
26996	1.1e-84	7.33e-86	0.0933	-19.6379	-1.83165	781.64	GPR160	G protein-coupled receptor 160
6331	1.1e-84	7.4e-86	0.2752	-19.6374	-5.40458	285.88	SCN5A	sodium voltage-gated channel alpha subunit 5
1949	1.26e-84	8.45e-86	0.1203	-19.6307	-2.36147	654.01	EFNB3	ephrin B3
6567	1.43e-84	9.58e-86	0.0984	19.6244	1.93164	2453.54	SLC16A2	solute carrier family 16 member 2
4858	1.68e-84	1.13e-85	0.1569	19.6159	3.0771	319.45	NOVA2	NOVA alternative splicing regulator 2
4091	2.1e-84	1.41e-85	0.0844	19.6047	1.65515	1016.6	SMAD6	SMAD family member 6
104472717	2.41e-84	1.62e-85	0.364	-19.5975	-7.13293	427.97	LINC01224	long intergenic non-protein coding RNA 1224
51512	2.6e-84	1.75e-85	0.0777	-19.5936	-1.5228	2208.86	GTSE1	G2 and S-phase expressed 1
64753	3.39e-84	2.29e-85	0.1112	-19.5801	-2.17806	543.92	CCDC136	coiled-coil domain containing 136
11264	4.14e-84	2.79e-85	0.1015	-19.5699	-1.98721	771.53	PXMP4	peroxisomal membrane protein 4
5602	4.37e-84	2.95e-85	0.2344	19.5671	4.58673	210.8	MAPK10	mitogen-activated protein kinase 10
57142	4.94e-84	3.34e-85	0.0822	19.5608	1.608	13533.7	RTN4	reticulon 4
25939	6.9e-84	4.66e-85	0.0945	-19.5437	-1.84665	1402.32	SAMHD1	SAM and HD domain containing deoxynucleoside triphosphate triphosphohydrolase 1
56945	7.15e-84	4.83e-85	0.075	-19.5419	-1.46624	2082.26	MRPS22	mitochondrial ribosomal protein S22
644943	7.34e-84	4.97e-85	0.3862	19.5405	7.54719	439.89	RASSF10	Ras association domain family member 10
26130	9.79e-84	6.63e-85	0.0665	-19.5258	-1.29774	3738.82	GAPVD1	GTPase activating protein and VPS9 domains 1
8325	9.85e-84	6.68e-85	0.295	19.5254	5.75992	249.56	FZD8	frizzled class receptor 8
9429	1.18e-83	7.98e-85	0.1412	19.5163	2.75534	351.81	ABCG2	ATP binding cassette subfamily G member 2 (Junior blood group)
3134	1.24e-83	8.41e-85	0.1078	-19.5136	-2.10441	597.93	HLA-F	major histocompatibility complex, class I, F
1114	1.52e-83	1.03e-84	0.3043	19.5032	5.93414	261.67	CHGB	chromogranin B
6429	2.55e-83	1.74e-84	0.0619	-19.4766	-1.20514	4499.26	SRSF4	serine and arginine rich splicing factor 4
123169	2.56e-83	1.74e-84	0.0659	19.4765	1.28316	2657.05	LEO1	LEO1 homolog, Paf1/RNA polymerase II complex component
7161	2.87e-83	1.95e-84	0.2807	-19.4705	-5.4648	289.42	TP73	tumor protein p73
2222	3.54e-83	2.42e-84	0.0659	-19.4596	-1.28191	3809.79	FDFT1	farnesyl-diphosphate farnesyltransferase 1
39	3.88e-83	2.65e-84	0.0757	-19.455	-1.47331	3107.1	ACAT2	acetyl-CoA acetyltransferase 2
342184	4.36e-83	2.97e-84	0.1394	19.449	2.7113	360.26	FMN1	formin 1
220869	4.66e-83	3.18e-84	0.0803	19.4454	1.56109	1103.52	ZNG1E	Zn regulated GTPase metalloprotein activator 1E
129804	4.74e-83	3.24e-84	0.1249	-19.4446	-2.42838	672.1	FBLN7	fibulin 7
79651	5.45e-83	3.73e-84	0.0959	19.4374	1.86397	1950.62	RHBDF2	rhomboid 5 homolog 2
26508	5.88e-83	4.03e-84	0.2068	19.4334	4.01845	246.85	HEYL	hes related family bHLH transcription factor with YRPW motif like
57595	5.99e-83	4.1e-84	0.097	-19.4325	-1.88481	820.33	PDZD4	PDZ domain containing 4
2149	7.39e-83	5.07e-84	0.0911	-19.4216	-1.77003	10053.9	F2R	coagulation factor II thrombin receptor
4790	1.09e-82	7.51e-84	0.0854	19.4014	1.65735	2095.12	NFKB1	nuclear factor kappa B subunit 1
6776	1.12e-82	7.72e-84	0.1575	-19.4	-3.0551	298.43	STAT5A	signal transducer and activator of transcription 5A
890	1.65e-82	1.13e-83	0.0597	-19.3802	-1.15672	4273.55	CCNA2	cyclin A2
84823	2.11e-82	1.45e-83	0.0825	-19.3676	-1.59764	6844.69	LMNB2	lamin B2
146198	2.19e-82	1.51e-83	0.0738	19.3655	1.4294	2706.48	ZFP90	ZFP90 zinc finger protein
191585	2.74e-82	1.89e-83	0.248	19.354	4.80014	211.58	PLAC4	placenta enriched 4
10196	3.04e-82	2.09e-83	0.0838	19.3486	1.62199	1821.89	PRMT3	protein arginine methyltransferase 3
23492	3.38e-82	2.33e-83	0.1183	-19.343	-2.28804	676.34	CBX7	chromobox 7
4053	3.76e-82	2.6e-83	0.2268	19.3375	4.38595	2991.62	LTBP2	latent transforming growth factor beta binding protein 2
55656	4.12e-82	2.84e-83	0.07	-19.3328	-1.35387	3764.24	INTS8	integrator complex subunit 8
55835	4.4e-82	3.04e-83	0.0694	-19.3293	-1.34209	2144.72	CENPJ	centromere protein J
4201	5.68e-82	3.93e-83	0.0747	-19.3162	-1.4424	2729.89	MEA1	male-enhanced antigen 1
80271	6.24e-82	4.32e-83	0.0937	19.3112	1.81036	796.32	ITPKC	inositol-trisphosphate 3-kinase C
3832	6.48e-82	4.49e-83	0.0634	-19.3092	-1.22485	9006.05	KIF11	kinesin family member 11
51316	8.75e-82	6.07e-83	0.1025	-19.2937	-1.97832	1470.66	PLAC8	placenta associated 8
9024	1.02e-81	7.06e-83	0.2013	19.2858	3.88267	213.72	BRSK2	BR serine/threonine kinase 2
53615	1.23e-81	8.56e-83	0.0767	-19.2759	-1.47754	1818.58	MBD3	methyl-CpG binding domain protein 3
4361	1.37e-81	9.52e-83	0.0691	-19.2704	-1.3314	3965.63	MRE11	MRE11 homolog, double strand break repair nuclease
55722	1.65e-81	1.15e-82	0.0811	-19.2607	-1.56186	1225.1	CEP72	centrosomal protein 72
90324	3.47e-81	2.41e-82	0.0911	19.2222	1.75173	1428.95	CCDC97	coiled-coil domain containing 97
6103	3.57e-81	2.49e-82	0.0847	19.2207	1.62849	987.29	RPGR	retinitis pigmentosa GTPase regulator
1969	3.98e-81	2.78e-82	0.0686	19.2149	1.31847	6831.48	EPHA2	EPH receptor A2
1832	5.92e-81	4.13e-82	0.1106	-19.1943	-2.12355	3209.36	DSP	desmoplakin
51105	8.11e-81	5.66e-82	0.073	19.1779	1.40005	3062.68	PHF20L1	PHD finger protein 20 like 1
10157	9.89e-81	6.91e-82	0.0738	-19.1675	-1.41377	2039.4	AASS	aminoadipate-semialdehyde synthase
100287616	1.19e-80	8.31e-82	0.2308	-19.1579	-4.42244	251.52	LOXL1-AS1	LOXL1 antisense RNA 1
658	1.2e-80	8.4e-82	0.4641	19.1574	8.8905	741.69	BMPR1B	bone morphogenetic protein receptor type 1B
7378	1.32e-80	9.23e-82	0.0855	19.1524	1.63706	1279.63	UPP1	uridine phosphorylase 1
60489	1.44e-80	1.01e-81	0.3563	-19.1477	-6.82154	365.86	APOBEC3G	apolipoprotein B mRNA editing enzyme catalytic subunit 3G
105371912	2.05e-80	1.44e-81	0.1895	19.1293	3.62481	241.25	LOC105371912	uncharacterized LOC105371912
3716	2.19e-80	1.54e-81	0.0744	19.1258	1.42231	10534.6	JAK1	Janus kinase 1
64207	2.85e-80	2e-81	0.1137	19.112	2.17361	1731.49	IRF2BPL	interferon regulatory factor 2 binding protein like
54957	2.88e-80	2.03e-81	0.0819	19.1115	1.56528	996.58	TXNL4B	thioredoxin like 4B
56288	3.09e-80	2.17e-81	0.0828	19.1078	1.58126	4879.39	PARD3	par-3 family cell polarity regulator
5588	3.19e-80	2.24e-81	0.2832	19.1061	5.41126	224.15	PRKCQ	protein kinase C theta
29899	3.33e-80	2.35e-81	0.0682	-19.1038	-1.30237	2748.65	GPSM2	G protein signaling modulator 2
55930	3.59e-80	2.53e-81	0.0989	19.0999	1.88979	899.04	MYO5C	myosin VC
51148	3.79e-80	2.68e-81	0.0813	-19.097	-1.5529	1886.75	CERCAM	cerebral endothelial cell adhesion molecule
728554	3.85e-80	2.72e-81	0.08	-19.0961	-1.52864	1755.12	LOC728554	THO complex 3 pseudogene
93145	4.03e-80	2.85e-81	0.1734	19.0937	3.31124	243.63	OLFM2	olfactomedin 2
57507	4.29e-80	3.03e-81	0.0924	19.0904	1.7636	1245.46	ZNF608	zinc finger protein 608
2863	5.69e-80	4.03e-81	0.1094	19.0756	2.08756	552.59	GPR39	G protein-coupled receptor 39
3475	5.82e-80	4.12e-81	0.0641	19.0744	1.22195	3050.45	IFRD1	interferon related developmental regulator 1
5587	6.01e-80	4.26e-81	0.1033	19.0727	1.96927	604.84	PRKD1	protein kinase D1
285148	6.95e-80	4.93e-81	0.0674	19.0651	1.28477	2617.66	IAH1	isoamyl acetate hydrolyzing esterase 1 (putative)
114088	8.48e-80	6.02e-81	0.1964	19.0546	3.74278	213.12	TRIM9	tripartite motif containing 9
23268	8.72e-80	6.19e-81	0.0972	19.0531	1.85208	2002.62	DNMBP	dynamin binding protein
10140	9.98e-80	7.09e-81	0.0692	19.046	1.31802	2673.63	TOB1	transducer of ERBB2, 1
4921	1.15e-79	8.16e-81	0.1865	-19.0387	-3.55042	242.36	DDR2	discoidin domain receptor tyrosine kinase 2
51053	1.21e-79	8.61e-81	0.0833	-19.0358	-1.58569	2269.83	GMNN	geminin DNA replication inhibitor
9645	1.41e-79	1e-80	0.0828	19.0279	1.5753	9373.24	MICAL2	microtubule associated monooxygenase, calponin and LIM domain containing 2
5558	1.42e-79	1.01e-80	0.0857	-19.0275	-1.63108	1147.37	PRIM2	DNA primase subunit 2
79792	1.52e-79	1.08e-80	0.0991	-19.0238	-1.8853	1041.81	GSDMD	gasdermin D
11343	2.19e-79	1.56e-80	0.0948	19.0045	1.80239	2755.55	MGLL	monoglyceride lipase
56951	2.27e-79	1.62e-80	0.061	-19.0027	-1.15976	6493.11	C5orf15	chromosome 5 open reading frame 15
126017	2.73e-79	1.95e-80	0.312	-18.993	-5.92629	275.19	ZNF813	zinc finger protein 813
2650	2.95e-79	2.11e-80	0.1107	-18.9888	-2.10194	619.21	GCNT1	glucosaminyl (N-acetyl) transferase 1
26579	3.17e-79	2.27e-80	0.489	18.985	9.28313	875.77	MYEOV	myeloma overexpressed
8697	3.25e-79	2.33e-80	0.0667	-18.9836	-1.26541	3655.59	CDC23	cell division cycle 23
83594	3.41e-79	2.44e-80	0.1032	-18.9811	-1.9587	809.59	NUDT12	nudix hydrolase 12
84809	3.61e-79	2.59e-80	0.116	-18.9781	-2.20239	697.19	CROCCP2	CROCC pseudogene 2
51444	3.85e-79	2.76e-80	0.0694	-18.9747	-1.31706	2602.53	RNF138	ring finger protein 138
23231	4.16e-79	2.99e-80	0.0799	18.9705	1.51597	2397.2	SEL1L3	SEL1L family member 3
8731	4.25e-79	3.05e-80	0.0734	-18.9694	-1.39244	3521	RNMT	RNA guanine-7 methyltransferase
4051	4.97e-79	3.57e-80	0.2432	18.9611	4.6116	198.42	CYP4F3	cytochrome P450 family 4 subfamily F member 3
55103	5.17e-79	3.73e-80	0.0673	-18.9589	-1.27594	3968.8	RALGPS2	Ral GEF with PH domain and SH3 binding motif 2
9933	6.12e-79	4.41e-80	0.0653	18.9501	1.2373	3675.06	PUM3	pumilio RNA binding family member 3
6522	7.2e-79	5.19e-80	0.0655	18.9415	1.24139	5394.2	SLC4A2	solute carrier family 4 member 2
4430	7.48e-79	5.39e-80	0.0589	18.9395	1.11579	8102.56	MYO1B	myosin IB
81610	7.76e-79	5.6e-80	0.0742	-18.9375	-1.4047	1990.64	FAM83D	family with sequence similarity 83 member D
9244	7.84e-79	5.66e-80	0.2799	18.9369	5.30107	214.33	CRLF1	cytokine receptor like factor 1
399959	8.38e-79	6.06e-80	0.0845	18.9334	1.60028	1625	MIR100HG	mir-100-let-7a-2-mir-125b-1 cluster host gene
5787	1.08e-78	7.78e-80	0.2507	-18.9202	-4.74379	227.73	PTPRB	protein tyrosine phosphatase receptor type B
29774	1.08e-78	7.8e-80	0.3306	18.92	6.25565	265.62	POM121L9P	POM121 transmembrane nucleoporin like 9, pseudogene
6342	1.18e-78	8.53e-80	0.0621	-18.9153	-1.17548	3220.55	SCP2	sterol carrier protein 2
11001	1.31e-78	9.49e-80	0.0819	18.9097	1.54891	1064.75	SLC27A2	solute carrier family 27 member 2
284618	1.51e-78	1.09e-79	0.0791	-18.9022	-1.49538	2222.68	RUSC1-AS1	RUSC1 antisense RNA 1
84248	1.66e-78	1.2e-79	0.0634	-18.8972	-1.19873	4411.83	FYTTD1	forty-two-three domain containing 1
2998	1.7e-78	1.24e-79	0.2201	18.8957	4.15841	197.06	GYS2	glycogen synthase 2
55454	1.72e-78	1.25e-79	0.0778	18.8952	1.46965	2942.33	CSGALNACT2	chondroitin sulfate N-acetylgalactosaminyltransferase 2
6611	2.26e-78	1.64e-79	0.0607	-18.8808	-1.14614	9611.62	SMS	spermine synthase
50618	2.7e-78	1.96e-79	0.0698	18.8713	1.31662	2914.7	ITSN2	intersectin 2
100652772	2.74e-78	2e-79	0.1242	-18.8703	-2.34415	418.86	NNT-AS1	NNT antisense RNA 1
5521	2.96e-78	2.16e-79	0.3662	-18.8663	-6.90897	367.02	PPP2R2B	protein phosphatase 2 regulatory subunit Bbeta
64778	3.02e-78	2.2e-79	0.0657	18.8652	1.23971	7789.85	FNDC3B	fibronectin type III domain containing 3B
2201	3.04e-78	2.22e-79	0.1046	-18.8648	-1.97386	6350.1	FBN2	fibrillin 2
3275	3.66e-78	2.67e-79	0.0655	-18.855	-1.23521	2580.36	PRMT2	protein arginine methyltransferase 2
81856	3.69e-78	2.7e-79	0.193	-18.8545	-3.6387	241.73	ZNF611	zinc finger protein 611
100506305	4.89e-78	3.58e-79	0.3752	-18.8396	-7.06852	385.28	LINC00958	long intergenic non-protein coding RNA 958
727909	5.33e-78	3.9e-79	0.2369	18.835	4.46226	194.09	GOLGA8Q	golgin A8 family member Q
106633814	6.27e-78	4.6e-79	0.0731	18.8263	1.37707	1858.17	SNORA86	small nucleolar RNA, H/ACA box 86
55466	6.3e-78	4.62e-79	0.3221	-18.826	-6.06369	278.1	DNAJA4	DnaJ heat shock protein family (Hsp40) member A4
256691	7.22e-78	5.3e-79	0.1067	-18.8188	-2.00853	597.4	MAMDC2	MAM domain containing 2
8629	7.86e-78	5.77e-79	0.1003	-18.8143	-1.88751	1044.48	JRK	Jrk helix-turn-helix protein
2068	8.22e-78	6.04e-79	0.0717	-18.8118	-1.34806	1825.22	ERCC2	ERCC excision repair 2, TFIIH core complex helicase subunit
4508	9.05e-78	6.66e-79	0.078	18.8067	1.46612	156340	ATP6	ATP synthase F0 subunit 6
134510	9.76e-78	7.18e-79	0.0622	18.8027	1.16886	4579.06	UBLCP1	ubiquitin like domain containing CTD phosphatase 1
2004	9.77e-78	7.2e-79	0.08	18.8026	1.50332	4924.92	ELK3	ETS transcription factor ELK3
386627	1.12e-77	8.23e-79	0.1675	18.7954	3.14762	369.18	SAP30L-AS1	SAP30L antisense RNA 1 (head to head)
406	1.13e-77	8.33e-79	0.088	18.7948	1.65324	940.54	BMAL1	basic helix-loop-helix ARNT like 1
117584	1.57e-77	1.16e-78	0.084	18.7773	1.57717	1062.3	RFFL	ring finger and FYVE like domain containing E3 ubiquitin protein ligase
6574	1.63e-77	1.21e-78	0.0605	18.7752	1.13655	4137.31	SLC20A1	solute carrier family 20 member 1
11190	2.12e-77	1.56e-78	0.0817	-18.7613	-1.53244	4541.54	CEP250	centrosomal protein 250
51124	2.21e-77	1.64e-78	0.0718	-18.7589	-1.34609	3162.6	IER3IP1	immediate early response 3 interacting protein 1
54832	2.73e-77	2.02e-78	0.0705	18.7476	1.32129	3836.6	VPS13C	vacuolar protein sorting 13 homolog C
1520	2.8e-77	2.07e-78	0.1262	18.7464	2.36526	374.27	CTSS	cathepsin S
30817	3.05e-77	2.26e-78	0.1696	18.7418	3.17871	241.49	ADGRE2	adhesion G protein-coupled receptor E2
6695	3.81e-77	2.83e-78	0.1017	18.7299	1.90517	3009.61	SPOCK1	SPARC (osteonectin), cwcv and kazal like domains proteoglycan 1
113622	3.86e-77	2.87e-78	0.2803	18.7291	5.24978	207.07	ADPRHL1	ADP-ribosylhydrolase like 1
81614	4.22e-77	3.14e-78	0.0648	18.7243	1.21391	3948.25	NIPA2	NIPA magnesium transporter 2
64793	5.15e-77	3.82e-78	0.0756	-18.7138	-1.41434	1760.94	CEP85	centrosomal protein 85
89848	5.2e-77	3.87e-78	0.0735	-18.7131	-1.37483	1858.99	FCHSD1	FCH and double SH3 domains 1
23254	5.39e-77	4.01e-78	0.1166	-18.7112	-2.18114	649.04	KAZN	kazrin, periplakin interacting protein
10553	6.05e-77	4.5e-78	0.0694	18.7051	1.29806	2940.65	HTATIP2	HIV-1 Tat interactive protein 2
282974	6.55e-77	4.88e-78	0.1066	18.7008	1.99385	619.48	STK32C	serine/threonine kinase 32C
57664	6.77e-77	5.05e-78	0.1283	-18.699	-2.39851	522.56	PLEKHA4	pleckstrin homology domain containing A4
105371755	7.31e-77	5.45e-78	0.2291	18.6948	4.28359	194.77	LOC105371755	uncharacterized LOC105371755
3434	7.46e-77	5.57e-78	0.121	-18.6937	-2.26111	511.85	IFIT1	interferon induced protein with tetratricopeptide repeats 1
83658	7.73e-77	5.78e-78	0.0731	-18.6917	-1.36642	3763.13	DYNLRB1	dynein light chain roadblock-type 1
55186	8.61e-77	6.44e-78	0.0681	-18.686	-1.27321	5865.64	SLC25A36	solute carrier family 25 member 36
63950	8.89e-77	6.65e-78	0.1649	-18.6842	-3.08016	256.03	DMRTA2	DMRT like family A2
1755	9.05e-77	6.78e-78	0.2173	18.6832	4.05973	204.04	DMBT1	deleted in malignant brain tumors 1
23301	1e-76	7.52e-78	0.0667	18.6777	1.24522	4885.52	EHBP1	EH domain binding protein 1
3705	1.3e-76	9.76e-78	0.0831	18.6638	1.55091	2025.32	ITPK1	inositol-tetrakisphosphate 1-kinase
143686	1.42e-76	1.06e-77	0.2209	18.6591	4.12105	198.01	SESN3	sestrin 3
10644	1.71e-76	1.29e-77	0.0717	-18.649	-1.33691	4108.2	IGF2BP2	insulin like growth factor 2 mRNA binding protein 2
341	1.72e-76	1.29e-77	0.2339	18.6489	4.36226	191.74	APOC1	apolipoprotein C1
3219	1.8e-76	1.36e-77	0.1094	18.6462	2.04051	1094	HOXB9	homeobox B9
51020	1.96e-76	1.47e-77	0.0805	18.6418	1.50106	1432.16	HDDC2	HD domain containing 2
23137	2.8e-76	2.11e-77	0.0671	-18.6225	-1.24919	4014.21	SMC5	structural maintenance of chromosomes 5
84131	3.68e-76	2.78e-77	0.0682	-18.6078	-1.26824	2423.2	CEP78	centrosomal protein 78
958	4.09e-76	3.08e-77	0.2688	18.6022	5.00008	195.59	CD40	CD40 molecule
5869	4.31e-76	3.25e-77	0.078	-18.5993	-1.45053	2962.45	RAB5B	RAB5B, member RAS oncogene family
152137	4.32e-76	3.27e-77	0.0636	-18.5991	-1.18302	7605.18	CCDC50	coiled-coil domain containing 50
353088	7.07e-76	5.34e-77	0.2937	-18.5727	-5.45548	239.78	ZNF429	zinc finger protein 429
9554	7.68e-76	5.8e-77	0.0646	-18.5683	-1.19877	4694.07	SEC22B	SEC22 homolog B, vesicle trafficking protein
23114	7.84e-76	5.93e-77	0.1183	-18.5671	-2.19691	646.97	NFASC	neurofascin
339318	8.67e-76	6.57e-77	0.0939	18.5616	1.74266	787.82	ZNF181	zinc finger protein 181
56172	8.84e-76	6.7e-77	0.0805	18.5606	1.49474	1095.13	ANKH	ANKH inorganic pyrophosphate transport regulator
134429	9.28e-76	7.04e-77	0.0738	-18.5579	-1.36876	2416.37	STARD4	StAR related lipid transfer domain containing 4
10365	1.12e-75	8.5e-77	0.139	18.5477	2.57903	388.32	KLF2	KLF transcription factor 2
51454	1.12e-75	8.54e-77	0.0791	18.5475	1.46675	1995.81	GULP1	GULP PTB domain containing engulfment adaptor 1
94240	1.31e-75	9.93e-77	0.1954	-18.5394	-3.6231	247.04	EPSTI1	epithelial stromal interaction 1
323	1.52e-75	1.16e-76	0.0788	18.5311	1.46109	1718.88	APBB2	amyloid beta precursor protein binding family B member 2
85360	1.8e-75	1.37e-76	0.0915	-18.5222	-1.69537	1237.03	SYDE1	synapse defective Rho GTPase homolog 1
57554	1.82e-75	1.39e-76	0.3775	-18.5215	-6.99114	365.26	LRRC7	leucine rich repeat containing 7
6241	2.33e-75	1.78e-76	0.0633	-18.5081	-1.17102	10184.8	RRM2	ribonucleotide reductase regulatory subunit M2
10915	2.37e-75	1.81e-76	0.0616	-18.5072	-1.13978	7348.12	TCERG1	transcription elongation regulator 1
1466	2.76e-75	2.1e-76	0.1002	-18.499	-1.8542	1096.83	CSRP2	cysteine and glycine rich protein 2
85416	3.29e-75	2.51e-76	0.3204	18.4894	5.92369	230.96	ZIC5	Zic family member 5
84955	3.37e-75	2.57e-76	0.0708	-18.4881	-1.30982	2890.78	NUDCD1	NudC domain containing 1
84034	3.85e-75	2.95e-76	0.1608	-18.4808	-2.97103	259.73	EMILIN2	elastin microfibril interfacer 2
22984	3.99e-75	3.05e-76	0.0739	18.479	1.36477	2547.4	PDCD11	programmed cell death 11
9735	4.24e-75	3.25e-76	0.0734	-18.4756	-1.35544	7016.04	KNTC1	kinetochore associated 1
80176	5.14e-75	3.94e-76	0.1015	18.4652	1.87436	1061.6	SPSB1	splA/ryanodine receptor domain and SOCS box containing 1
91526	5.37e-75	4.11e-76	0.1097	18.4628	2.02528	724.4	ANKRD44	ankyrin repeat domain 44
79875	5.37e-75	4.12e-76	0.1987	18.4628	3.6678	3633.07	THSD4	thrombospondin type 1 domain containing 4
5603	5.66e-75	4.34e-76	0.1779	-18.4599	-3.28353	252.24	MAPK13	mitogen-activated protein kinase 13
2551	6.76e-75	5.19e-76	0.0727	-18.4503	-1.34122	2956.71	GABPA	GA binding protein transcription factor subunit alpha
253512	6.89e-75	5.29e-76	0.0764	18.4492	1.40861	1315.01	SLC25A30	solute carrier family 25 member 30
90338	7.62e-75	5.86e-76	0.0799	-18.4437	-1.47292	1125.84	ZNF160	zinc finger protein 160
10243	8.68e-75	6.68e-76	0.082	18.4366	1.51229	1056.9	GPHN	gephyrin
84033	9.69e-75	7.47e-76	0.0845	18.4306	1.55688	933.32	OBSCN	obscurin, cytoskeletal calmodulin and titin-interacting RhoGEF
29941	9.94e-75	7.66e-76	0.0856	-18.4292	-1.57706	1180.77	PKN3	protein kinase N3
51593	1.03e-74	7.93e-76	0.0701	-18.4273	-1.29087	3711.76	SRRT	serrate, RNA effector molecule
5939	1.06e-74	8.19e-76	0.0686	18.4256	1.26349	2648.92	RBMS2	RNA binding motif single stranded interacting protein 2
169611	1.11e-74	8.58e-76	0.118	18.423	2.17465	1950.03	OLFML2A	olfactomedin like 2A
286	1.22e-74	9.39e-76	0.2404	-18.4182	-4.42759	220.65	ANK1	ankyrin 1
9329	1.47e-74	1.14e-75	0.0796	-18.4078	-1.46439	3654.88	GTF3C4	general transcription factor IIIC subunit 4
26577	1.63e-74	1.26e-75	0.1504	18.4023	2.76734	288.59	PCOLCE2	procollagen C-endopeptidase enhancer 2
120114	1.74e-74	1.35e-75	0.1361	-18.3987	-2.50462	475.73	FAT3	FAT atypical cadherin 3
6792	1.77e-74	1.37e-75	0.1072	18.3977	1.97231	901.34	CDKL5	cyclin dependent kinase like 5
112268458	1.87e-74	1.45e-75	0.1517	-18.3945	-2.79061	320.11	LOC112268458	keratinocyte proline-rich protein-like
143888	1.92e-74	1.49e-75	0.0804	-18.3933	-1.47823	2342.03	POGLUT3	protein O-glucosyltransferase 3
51538	2.36e-74	1.83e-75	0.0773	-18.382	-1.42073	1923.23	ZCCHC17	zinc finger CCHC-type containing 17
357	2.66e-74	2.06e-75	0.2948	18.3755	5.41758	204.63	SHROOM2	shroom family member 2
80143	2.66e-74	2.07e-75	0.0786	-18.3754	-1.44346	2280.64	SIKE1	suppressor of IKBKE 1
23708	2.68e-74	2.09e-75	0.2678	18.3749	4.92011	190.25	GSPT2	G1 to S phase transition 2
8470	3.16e-74	2.46e-75	0.1571	18.3659	2.88496	299.51	SORBS2	sorbin and SH3 domain containing 2
166336	4.66e-74	3.63e-75	0.1188	18.3449	2.18017	603.12	PRICKLE2	prickle planar cell polarity protein 2
10459	4.75e-74	3.71e-75	0.0905	-18.3437	-1.65975	1729.86	MAD2L2	mitotic arrest deficient 2 like 2
11083	4.99e-74	3.89e-75	0.0641	-18.3411	-1.17542	4626.01	DIDO1	death inducer-obliterator 1
968	5.03e-74	3.93e-75	0.0849	18.3406	1.55673	1099.73	CD68	CD68 molecule
3624	5.7e-74	4.45e-75	0.2225	18.3337	4.07863	187	INHBA	inhibin subunit beta A
6491	7.65e-74	5.98e-75	0.0792	-18.3177	-1.45146	2647.14	STIL	STIL centriolar assembly protein
64093	1.14e-73	8.92e-75	0.2109	18.2959	3.85891	191.11	SMOC1	SPARC related modular calcium binding 1
90874	1.31e-73	1.03e-74	0.108	18.2883	1.97562	748.44	ZNF697	zinc finger protein 697
57555	1.35e-73	1.05e-74	0.0733	-18.2868	-1.34024	3230.53	NLGN2	neuroligin 2
401548	1.36e-73	1.06e-74	0.0879	-18.2864	-1.60809	1435.55	SNX30	sorting nexin family member 30
51274	1.41e-73	1.1e-74	0.0942	18.2843	1.72253	1857.28	KLF3	KLF transcription factor 3
4436	1.42e-73	1.11e-74	0.0654	-18.2839	-1.19491	4689.31	MSH2	mutS homolog 2
29979	1.42e-73	1.11e-74	0.0617	-18.2838	-1.12853	9335.22	UBQLN1	ubiquilin 1
79705	1.58e-73	1.24e-74	0.0884	18.278	1.61532	1150.24	LRRK1	leucine rich repeat kinase 1
493812	1.62e-73	1.28e-74	0.1439	18.2763	2.6304	306.25	HCG11	HLA complex group 11
5156	1.64e-73	1.29e-74	0.292	18.2756	5.33614	200.12	PDGFRA	platelet derived growth factor receptor alpha
26271	2.23e-73	1.76e-74	0.071	-18.259	-1.29717	2287.63	FBXO5	F-box protein 5
58486	2.32e-73	1.83e-74	0.0855	18.2568	1.56102	3617.19	ZBED5	zinc finger BED-type containing 5
197259	2.46e-73	1.94e-74	0.1029	18.2536	1.87885	601.17	MLKL	mixed lineage kinase domain like pseudokinase
164832	2.66e-73	2.1e-74	0.2402	18.2492	4.38392	184.26	LONRF2	LON peptidase N-terminal domain and ring finger 2
4090	3.03e-73	2.39e-74	0.0662	-18.2421	-1.20682	6753.58	SMAD5	SMAD family member 5
106635534	3.11e-73	2.46e-74	0.0799	18.2406	1.45752	1190.14	SNORA104	small nucleolar RNA, H/ACA box 104
51226	3.63e-73	2.87e-74	0.1587	-18.2321	-2.89364	323.75	COPZ2	COPI coat complex subunit zeta 2
11010	4.13e-73	3.27e-74	0.0657	18.225	1.19704	3364.49	GLIPR1	GLI pathogenesis related 1
3428	4.28e-73	3.39e-74	0.0722	-18.223	-1.31555	3996.87	IFI16	interferon gamma inducible protein 16
8153	4.56e-73	3.61e-74	0.2918	-18.2196	-5.31702	218.42	RND2	Rho family GTPase 2
23351	4.84e-73	3.84e-74	0.0646	18.2162	1.17704	2540.89	KHNYN	KH and NYN domain containing
282973	4.95e-73	3.93e-74	0.3281	18.2149	5.97697	229.49	JAKMIP3	Janus kinase and microtubule interacting protein 3
105379695	5.2e-73	4.13e-74	0.0907	18.2123	1.65097	1061.03	IER3-AS1	IER3 antisense RNA 1
6322	5.47e-73	4.35e-74	0.0768	-18.2094	-1.39799	3588.27	SCML1	Scm polycomb group protein like 1
8496	5.78e-73	4.59e-74	0.0755	18.2064	1.37379	2915.51	PPFIBP1	PPFIA binding protein 1
8862	6.17e-73	4.91e-74	0.2216	-18.2028	-4.03291	222.7	APLN	apelin
10733	6.19e-73	4.92e-74	0.0814	-18.2026	-1.48097	2154.05	PLK4	polo like kinase 4
3983	6.79e-73	5.41e-74	0.0813	18.1975	1.47941	3808.97	ABLIM1	actin binding LIM protein 1
116238	6.87e-73	5.47e-74	0.0955	18.1968	1.738	838.47	TLCD1	TLC domain containing 1
23213	6.95e-73	5.54e-74	0.2874	-18.1961	-5.22907	226.35	SULF1	sulfatase 1
51385	7.09e-73	5.66e-74	0.1023	-18.195	-1.86088	767.71	ZNF589	zinc finger protein 589
991	7.37e-73	5.88e-74	0.0734	-18.1928	-1.33525	3725.04	CDC20	cell division cycle 20
7784	8.22e-73	6.57e-74	0.1795	18.1868	3.26378	208.39	ZP3	zona pellucida glycoprotein 3
9699	9.37e-73	7.49e-74	0.2321	18.1796	4.21887	183.64	RIMS2	regulating synaptic membrane exocytosis 2
83606	9.53e-73	7.62e-74	0.0861	-18.1786	-1.56521	2164.19	GUCD1	guanylyl cyclase domain containing 1
55620	9.58e-73	7.67e-74	0.3872	-18.1783	-7.03896	353.86	STAP2	signal transducing adaptor family member 2
86	1.08e-72	8.61e-74	0.0657	-18.1719	-1.19349	3239.47	ACTL6A	actin like 6A
101928649	1.28e-72	1.03e-73	0.117	-18.1622	-2.12501	429.64	CTC-338M12.4	uncharacterized LOC101928649
2878	1.32e-72	1.06e-73	0.1671	18.1606	3.035	250.93	GPX3	glutathione peroxidase 3
606	1.42e-72	1.14e-73	0.4462	18.1565	8.10129	472.78	NBEAP1	neurobeachin pseudogene 1
1047	1.44e-72	1.16e-73	0.0713	18.1558	1.29421	1994.21	CLGN	calmegin
255403	2.01e-72	1.62e-73	0.1689	-18.1373	-3.06252	246.53	ZNF718	zinc finger protein 718
154	2.23e-72	1.79e-73	0.1559	-18.1316	-2.82733	301.37	ADRB2	adrenoceptor beta 2
550643	2.45e-72	1.97e-73	0.0838	18.1264	1.51859	1373.16	NBDY	negative regulator of P-body association
4070	2.57e-72	2.07e-73	0.4678	-18.1238	-8.47785	636.72	TACSTD2	tumor associated calcium signal transducer 2
175	3.02e-72	2.43e-73	0.103	18.1149	1.8661	592.65	AGA	aspartylglucosaminidase
8737	3.06e-72	2.47e-73	0.079	-18.1141	-1.43036	1272.16	RIPK1	receptor interacting serine/threonine kinase 1
5673	3.41e-72	2.75e-73	0.4885	-18.1082	-8.84672	739.52	PSG5	pregnancy specific beta-1-glycoprotein 5
7029	3.78e-72	3.05e-73	0.0647	-18.1024	-1.17133	3524.76	TFDP2	transcription factor Dp-2
4509	4.29e-72	3.47e-73	0.0995	18.0953	1.79971	44665.9	ATP8	ATP synthase F0 subunit 8
8140	5.62e-72	4.54e-73	0.1015	18.0805	1.83596	15581.7	SLC7A5	solute carrier family 7 member 5
10250	7.36e-72	5.95e-73	0.0644	-18.0656	-1.1627	6182.89	SRRM1	serine and arginine repetitive matrix 1
5537	7.78e-72	6.29e-73	0.0638	-18.0625	-1.15301	3534.4	PPP6C	protein phosphatase 6 catalytic subunit
100288203	8.52e-72	6.89e-73	0.097	18.0575	1.75142	746.5	WHAMMP4	WHAMM pseudogene 4
22894	8.8e-72	7.13e-73	0.0658	-18.0556	-1.18815	3511.29	DIS3	DIS3 homolog, exosome endoribonuclease and 3'-5' exoribonuclease
286148	9.68e-72	7.85e-73	0.0722	-18.0503	-1.30268	2243.34	DPY19L4	dpy-19 like 4
29957	9.9e-72	8.03e-73	0.0596	-18.049	-1.076	4305.52	SLC25A24	solute carrier family 25 member 24
219699	1.06e-71	8.57e-73	0.1925	18.0454	3.47365	203.91	UNC5B	unc-5 netrin receptor B
57116	1.14e-71	9.28e-73	0.174	-18.041	-3.13928	228.88	ZNF695	zinc finger protein 695
10422	1.17e-71	9.54e-73	0.0805	-18.0395	-1.45174	1761.96	UBAC1	UBA domain containing 1
440145	1.76e-71	1.43e-72	0.0818	-18.0171	-1.47435	1465.01	MZT1	mitotic spindle organizing protein 1
4355	1.92e-71	1.56e-72	0.1044	-18.0123	-1.88029	712.45	MPP2	MAGUK p55 scaffold protein 2
54800	2.08e-71	1.69e-72	0.0956	-18.0077	-1.72104	1762.85	KLHL24	kelch like family member 24
9306	2.23e-71	1.81e-72	0.077	18.004	1.38625	2499.62	SOCS6	suppressor of cytokine signaling 6
112487	2.41e-71	1.96e-72	0.1112	17.9996	2.0017	593.34	DTD2	D-aminoacyl-tRNA deacylase 2
55125	2.43e-71	1.98e-72	0.071	-17.9991	-1.27856	2766.21	CEP192	centrosomal protein 192
56904	3.2e-71	2.62e-72	0.0743	-17.9837	-1.33532	1598.46	SH3GLB2	SH3 domain containing GRB2 like, endophilin B2
5116	3.5e-71	2.86e-72	0.0797	-17.9787	-1.43278	2460.34	PCNT	pericentrin
23080	3.88e-71	3.17e-72	0.0681	17.973	1.22476	2728.13	AVL9	AVL9 cell migration associated
79864	5.01e-71	4.1e-72	0.1519	17.9588	2.72757	301.92	JHY	junctional cadherin complex regulator
9101	6.41e-71	5.24e-72	0.0613	17.9451	1.09959	5808.03	USP8	ubiquitin specific peptidase 8
79987	7e-71	5.73e-72	0.1975	17.9401	3.54337	197.45	SVEP1	sushi, von Willebrand factor type A, EGF and pentraxin domain containing 1
4538	9.17e-71	7.51e-72	0.0963	17.9251	1.72589	325885	ND4	NADH dehydrogenase subunit 4
4174	9.75e-71	7.99e-72	0.0754	-17.9217	-1.35068	3211.94	MCM5	minichromosome maintenance complex component 5
23043	9.91e-71	8.13e-72	0.0999	-17.9207	-1.78952	990.19	TNIK	TRAF2 and NCK interacting kinase
7099	1.14e-70	9.37e-72	0.1343	-17.9128	-2.40532	331.82	TLR4	toll like receptor 4
23637	1.18e-70	9.65e-72	0.0658	-17.9111	-1.17775	2950.23	RABGAP1	RAB GTPase activating protein 1
8544	1.18e-70	9.68e-72	0.1175	17.911	2.10521	516.09	PIR	pirin
26224	1.27e-70	1.05e-71	0.0802	-17.9066	-1.43616	1532.08	FBXL3	F-box and leucine rich repeat protein 3
80777	1.4e-70	1.15e-71	0.0606	17.9012	1.08408	5579.85	CYB5B	cytochrome b5 type B
128710	1.79e-70	1.47e-71	0.0923	17.8876	1.65097	940.14	SLX4IP	SLX4 interacting protein
56243	1.95e-70	1.6e-71	0.0874	17.8828	1.56332	1029.71	KIAA1217	KIAA1217
8045	1.97e-70	1.62e-71	0.1253	-17.8822	-2.24062	619.09	RASSF7	Ras association domain family member 7
10052	2.15e-70	1.78e-71	0.065	-17.8771	-1.16194	3231.88	GJC1	gap junction protein gamma 1
1298	2.48e-70	2.04e-71	0.3285	-17.8693	-5.87009	243.8	COL9A2	collagen type IX alpha 2 chain
8036	2.49e-70	2.06e-71	0.0721	17.8689	1.28902	4004.81	SHOC2	SHOC2 leucine rich repeat scaffold protein
84153	2.49e-70	2.06e-71	0.0942	-17.8689	-1.68413	1323.82	RNASEH2C	ribonuclease H2 subunit C
4678	2.88e-70	2.38e-71	0.0603	-17.8607	-1.07683	8720.74	NASP	nuclear autoantigenic sperm protein
130814	3.22e-70	2.67e-71	0.0766	17.8545	1.36835	1460.14	SLC66A3	solute carrier family 66 member 3
91351	3.55e-70	2.94e-71	0.0872	17.849	1.55624	1769.75	DDX60L	DExD/H-box 60 like
84620	3.57e-70	2.96e-71	0.4908	17.8487	8.75944	609.71	ST6GAL2	ST6 beta-galactoside alpha-2,6-sialyltransferase 2
123803	4.32e-70	3.58e-71	0.0773	-17.838	-1.3781	1277.86	NTAN1	N-terminal asparagine amidase
93185	4.58e-70	3.8e-71	0.0855	-17.8347	-1.52498	1246.41	IGSF8	immunoglobulin superfamily member 8
89797	5.07e-70	4.21e-71	0.0754	17.829	1.34456	2118.88	NAV2	neuron navigator 2
6721	5.22e-70	4.34e-71	0.0778	-17.8273	-1.38765	4182.18	SREBF2	sterol regulatory element binding transcription factor 2
51112	5.75e-70	4.78e-71	0.0855	17.8219	1.52399	1456.58	TRAPPC12	trafficking protein particle complex subunit 12
81844	6.02e-70	5.01e-71	0.0634	-17.8193	-1.1305	5630.07	TRIM56	tripartite motif containing 56
84709	6.04e-70	5.03e-71	0.4458	-17.8191	-7.94339	484.25	MGARP	mitochondria localized glutamic acid rich protein
4245	6.25e-70	5.2e-71	0.0665	-17.8171	-1.18571	3195.76	MGAT1	alpha-1,3-mannosyl-glycoprotein 2-beta-N-acetylglucosaminyltransferase
8727	7.38e-70	6.15e-71	0.0595	-17.8078	-1.06013	6378.06	CTNNAL1	catenin alpha like 1
6297	8.11e-70	6.77e-71	0.1322	-17.8024	-2.35421	559.9	SALL2	spalt like transcription factor 2
3213	8.16e-70	6.81e-71	0.0914	17.8021	1.62744	961.27	HOXB3	homeobox B3
90634	8.42e-70	7.03e-71	0.1355	-17.8003	-2.41117	342.04	N4BP2L1	NEDD4 binding protein 2 like 1
8723	9.06e-70	7.57e-71	0.0706	-17.7961	-1.25667	2089.97	SNX4	sorting nexin 4
80206	9.79e-70	8.18e-71	0.0861	17.7918	1.53171	1457.51	FHOD3	formin homology 2 domain containing 3
148206	9.89e-70	8.28e-71	0.0963	-17.7912	-1.71305	1471.58	ZNF714	zinc finger protein 714
27085	1.08e-69	9.04e-71	0.1083	-17.7862	-1.92689	651.87	MTBP	MDM2 binding protein
51170	1.15e-69	9.63e-71	0.0768	17.7827	1.36605	2364.34	HSD17B11	hydroxysteroid 17-beta dehydrogenase 11
652	1.34e-69	1.12e-70	0.1369	-17.7741	-2.43263	349.01	BMP4	bone morphogenetic protein 4
4535	1.34e-69	1.13e-70	0.0982	17.7739	1.74628	141971	ND1	NADH dehydrogenase subunit 1
554202	1.39e-69	1.17e-70	0.1478	17.7719	2.6259	280.72	MIR31HG	MIR31 host gene
57544	1.55e-69	1.3e-70	0.0894	-17.7658	-1.58793	865.23	TXNDC16	thioredoxin domain containing 16
286827	1.57e-69	1.32e-70	0.0754	-17.7649	-1.3392	2725.84	TRIM59	tripartite motif containing 59
84897	1.6e-69	1.34e-70	0.0709	17.7641	1.2591	1921.62	TBRG1	transforming growth factor beta regulator 1
10802	1.69e-69	1.42e-70	0.0671	-17.7608	-1.19148	3700.59	SEC24A	SEC24 homolog A, COPII coat complex component
10714	2.01e-69	1.69e-70	0.0775	-17.7511	-1.37546	3462.69	POLD3	DNA polymerase delta 3, accessory subunit
56851	2.12e-69	1.79e-70	0.0637	17.748	1.13083	3309.99	EMC7	ER membrane protein complex subunit 7
10589	2.45e-69	2.06e-70	0.068	-17.7399	-1.20714	4007.98	DRAP1	DR1 associated protein 1
122618	3.08e-69	2.6e-70	0.1697	17.7269	3.00789	231.27	PLD4	phospholipase D family member 4
64420	3.1e-69	2.62e-70	0.1062	17.7265	1.88168	591.23	SUSD1	sushi domain containing 1
4938	3.72e-69	3.14e-70	0.1239	17.7163	2.19514	455.08	OAS1	2'-5'-oligoadenylate synthetase 1
3136	3.75e-69	3.17e-70	0.1032	-17.7157	-1.82892	657	HLA-H	major histocompatibility complex, class I, H (pseudogene)
4833	3.89e-69	3.29e-70	0.0792	17.7137	1.40257	2311.85	NME4	NME/NM23 nucleoside diphosphate kinase 4
23511	4.04e-69	3.42e-70	0.0847	-17.7115	-1.50056	4690.26	NUP188	nucleoporin 188
9315	4.46e-69	3.77e-70	0.0939	-17.7059	-1.66192	1231.65	NREP	neuronal regeneration related protein
1384	4.68e-69	3.97e-70	0.0849	-17.7031	-1.50217	2941.05	CRAT	carnitine O-acetyltransferase
55208	4.8e-69	4.07e-70	0.0926	-17.7017	-1.63941	1414.15	DCUN1D2	defective in cullin neddylation 1 domain containing 2
23704	5.68e-69	4.82e-70	0.3636	17.6922	6.43343	245.39	KCNE4	potassium voltage-gated channel subfamily E regulatory subunit 4
26153	5.73e-69	4.86e-70	0.2263	17.6917	4.0031	188.64	KIF26A	kinesin family member 26A
105375350	6.06e-69	5.14e-70	0.2165	17.6885	3.82909	177.9	LOC105375350	uncharacterized LOC105375350
91664	6.66e-69	5.66e-70	0.1089	-17.6831	-1.92645	566.95	ZNF845	zinc finger protein 845
728431	7.17e-69	6.1e-70	0.153	17.6789	2.70503	329.69	ZC3H12A-DT	ZC3H12A divergent transcript
51171	9.41e-69	8e-70	0.3343	17.6636	5.90534	209.08	HSD17B14	hydroxysteroid 17-beta dehydrogenase 14
107986170	1.03e-68	8.76e-70	0.1403	17.6584	2.47771	367.97	LOC107986170	replaced by ID 10686
1050	1.52e-68	1.3e-69	0.2147	17.6363	3.78617	182.29	CEBPA	CCAAT enhancer binding protein alpha
255231	1.74e-68	1.48e-69	0.117	17.6287	2.06321	693.2	MCOLN2	mucolipin TRP cation channel 2
157285	1.92e-68	1.63e-69	0.0939	17.6232	1.65528	811.52	PRAG1	PEAK1 related, kinase-activating pseudokinase 1
29086	2.19e-68	1.87e-69	0.0769	-17.6157	-1.35397	1918.74	BABAM1	BRISC and BRCA1 A complex member 1
349667	2.4e-68	2.05e-69	0.1413	17.6104	2.48862	519.52	RTN4RL2	reticulon 4 receptor like 2
5737	2.44e-68	2.09e-69	0.282	-17.6094	-4.96642	195.37	PTGFR	prostaglandin F receptor
5817	2.7e-68	2.31e-69	0.07	17.6038	1.2319	6428.97	PVR	PVR cell adhesion molecule
152185	3.43e-68	2.93e-69	0.0847	-17.5901	-1.49068	1311.37	SPICE1	spindle and centriole associated protein 1
146050	4.94e-68	4.22e-69	0.0739	17.5694	1.29816	1417.18	ZSCAN29	zinc finger and SCAN domain containing 29
29035	5.16e-68	4.41e-69	0.0653	17.5669	1.14742	2958.34	HAPSTR1	HUWE1 associated protein modifying stress responses
27030	5.31e-68	4.55e-69	0.0787	17.5652	1.38242	1203.86	MLH3	mutL homolog 3
4929	5.95e-68	5.1e-69	0.2028	17.5588	3.56102	203.6	NR4A2	nuclear receptor subfamily 4 group A member 2
23200	6.31e-68	5.41e-69	0.0671	-17.5554	-1.17849	4454.21	ATP11B	ATPase phospholipid transporting 11B (putative)
23729	6.47e-68	5.55e-69	0.0866	-17.5539	-1.52026	1043.85	SHPK	sedoheptulokinase
5110	7.61e-68	6.54e-69	0.0718	-17.5447	-1.26038	3809.92	PCMT1	protein-L-isoaspartate (D-aspartate) O-methyltransferase
84916	7.89e-68	6.78e-69	0.0648	17.5426	1.13648	3139.69	UTP4	UTP4 small subunit processome component
51696	8.54e-68	7.34e-69	0.0871	-17.5381	-1.52703	1086.54	HECA	hdc homolog, cell cycle regulator
4904	9.07e-68	7.8e-69	0.0557	-17.5346	-0.976582	35905.4	YBX1	Y-box binding protein 1
23207	9.14e-68	7.87e-69	0.0807	-17.5341	-1.41482	2206.6	PLEKHM2	pleckstrin homology and RUN domain containing M2
2801	1.07e-67	9.19e-69	0.0832	-17.5253	-1.45865	4663.94	GOLGA2	golgin A2
11162	1.27e-67	1.1e-68	0.0908	17.5153	1.58999	848.12	NUDT6	nudix hydrolase 6
57531	1.32e-67	1.14e-68	0.0836	-17.5132	-1.46441	1100.81	HACE1	HECT domain and ankyrin repeat containing E3 ubiquitin protein ligase 1
9121	1.34e-67	1.15e-68	0.0797	17.5124	1.39596	1230.07	SLC16A5	solute carrier family 16 member 5
9658	1.64e-67	1.41e-68	0.0939	17.5008	1.64329	916.96	ZNF516	zinc finger protein 516
22943	1.82e-67	1.58e-68	0.0658	17.4946	1.15169	5488.98	DKK1	dickkopf WNT signaling pathway inhibitor 1
374899	1.95e-67	1.68e-68	0.2448	-17.4908	-4.28235	182.16	ZNF829	zinc finger protein 829
8804	1.98e-67	1.72e-68	0.0624	17.4897	1.09157	3879.38	CREG1	cellular repressor of E1A stimulated genes 1
29109	1.99e-67	1.72e-68	0.0837	17.4896	1.46336	1924.09	FHOD1	formin homology 2 domain containing 1
10311	2.01e-67	1.74e-68	0.0688	-17.4888	-1.20375	1998.33	VPS26C	VPS26 endosomal protein sorting factor C
7422	2.27e-67	1.97e-68	0.0661	17.482	1.15608	3302.8	VEGFA	vascular endothelial growth factor A
5937	2.48e-67	2.15e-68	0.0663	17.4768	1.15894	4837.12	RBMS1	RNA binding motif single stranded interacting protein 1
4536	2.67e-67	2.32e-68	0.094	17.4726	1.6422	113768	ND2	NADH dehydrogenase subunit 2
100532742	2.7e-67	2.34e-68	0.1222	17.472	2.13504	407.93	PIR-FIGF	PIR-FIGF readthrough
64841	2.78e-67	2.41e-68	0.0633	17.4703	1.10656	3813.06	GNPNAT1	glucosamine-phosphate N-acetyltransferase 1
388558	2.83e-67	2.46e-68	0.2319	-17.4692	-4.05112	181.58	ZNF808	zinc finger protein 808
100233156	3.27e-67	2.85e-68	0.2782	17.4609	4.85762	168.41	LOC100233156	tektin 4 pseudogene
100529207	3.36e-67	2.92e-68	0.0964	17.4593	1.68326	756.51	RAD51L3-RFFL	RAD51L3-RFFL readthrough
55230	3.49e-67	3.04e-68	0.0771	17.4572	1.3467	2227.32	USP40	ubiquitin specific peptidase 40
51372	3.9e-67	3.39e-68	0.0916	-17.4508	-1.59855	2062.89	TMA7	translation machinery associated 7 homolog
55353	4.58e-67	3.99e-68	0.0556	-17.4416	-0.969015	7831.21	LAPTM4B	lysosomal protein transmembrane 4 beta
10544	5.55e-67	4.84e-68	0.0768	17.4305	1.33885	1887.37	PROCR	protein C receptor
56260	6.5e-67	5.68e-68	0.1596	-17.4214	-2.78096	256.56	C8orf44	chromosome 8 putative open reading frame 44
81631	6.5e-67	5.68e-68	0.0621	17.4214	1.08218	4472.8	MAP1LC3B	microtubule associated protein 1 light chain 3 beta
56946	6.61e-67	5.78e-68	0.0699	-17.4204	-1.21689	2394.89	EMSY	EMSY transcriptional repressor, BRCA2 interacting
113146	6.82e-67	5.96e-68	0.1911	17.4186	3.32947	7839.09	AHNAK2	AHNAK nucleoprotein 2
51175	7.23e-67	6.33e-68	0.0963	17.4152	1.67793	749.24	TUBE1	tubulin epsilon 1
56892	7.51e-67	6.57e-68	0.649	17.413	11.3006	1967.78	TCIM	transcriptional and immune response regulator
7345	8.43e-67	7.39e-68	0.0592	17.4063	1.03073	13287.8	UCHL1	ubiquitin C-terminal hydrolase L1
57597	9.6e-67	8.41e-68	0.0943	17.3989	1.64141	1437.16	BAHCC1	BAH domain and coiled-coil containing 1
9123	1.01e-66	8.83e-68	0.0742	-17.3961	-1.29068	5486.42	SLC16A3	solute carrier family 16 member 3
259217	1.07e-66	9.38e-68	0.0829	17.3927	1.44249	960.75	HSPA12A	heat shock protein family A (Hsp70) member 12A
25850	1.12e-66	9.79e-68	0.3413	-17.3902	-5.93441	232.38	ZNF345	zinc finger protein 345
6591	1.17e-66	1.03e-67	0.1314	17.3873	2.28474	327.9	SNAI2	snail family transcriptional repressor 2
4916	1.28e-66	1.12e-67	0.725	17.3823	12.6024	3880.1	NTRK3	neurotrophic receptor tyrosine kinase 3
25805	1.39e-66	1.22e-67	0.1096	17.3776	1.90509	629.07	BAMBI	BMP and activin membrane bound inhibitor
29966	1.47e-66	1.29e-67	0.0686	17.3742	1.19167	2492.17	STRN3	striatin 3
79147	1.47e-66	1.29e-67	0.117	17.3742	2.03216	490.55	FKRP	fukutin related protein
65251	1.59e-66	1.4e-67	0.2787	-17.3697	-4.84088	185	ZNF649	zinc finger protein 649
201266	2.09e-66	1.84e-67	0.1049	17.354	1.82056	652.23	SLC39A11	solute carrier family 39 member 11
124359	2.16e-66	1.91e-67	0.2783	-17.3519	-4.82879	188.52	CDYL2	chromodomain Y like 2
101060400	2.27e-66	2.01e-67	0.2847	17.349	4.93885	172.86	LOC101060400	translation initiation factor IF-2
79836	2.33e-66	2.06e-67	0.347	17.3475	6.01913	215.69	LONRF3	LON peptidase N-terminal domain and ring finger 3
23421	2.47e-66	2.18e-67	0.0897	-17.3443	-1.55548	1642.61	ITGB3BP	integrin subunit beta 3 binding protein
84722	2.52e-66	2.23e-67	0.0935	-17.343	-1.62161	913.8	PSRC1	proline and serine rich coiled-coil 1
8543	2.64e-66	2.34e-67	0.0775	17.3402	1.3436	1303.32	LMO4	LIM domain only 4
26046	2.64e-66	2.34e-67	0.0768	-17.3402	-1.33169	3732.78	LTN1	listerin E3 ubiquitin protein ligase 1
100507118	2.77e-66	2.46e-67	0.083	-17.3374	-1.43897	1099.81	PRC1-AS1	PRC1 antisense RNA 1
84306	2.88e-66	2.56e-67	0.0922	17.3351	1.59842	852.5	PDCD2L	programmed cell death 2 like
1512	3.12e-66	2.76e-67	0.1014	-17.3306	-1.75656	704.15	CTSH	cathepsin H
100289097	3.19e-66	2.83e-67	0.0717	17.3293	1.24312	1685.02	FRG1CP	FSHD region gene 1 family member C, pseudogene
25802	3.26e-66	2.89e-67	0.1599	-17.328	-2.77081	253.74	LMOD1	leiomodin 1
11000	3.5e-66	3.11e-67	0.1317	-17.3238	-2.28218	404.64	SLC27A3	solute carrier family 27 member 3
403313	4.27e-66	3.8e-67	0.1068	17.3123	1.84927	849.92	PLPP6	phospholipid phosphatase 6
199731	4.33e-66	3.85e-67	0.0924	-17.3115	-1.59914	1047.17	CADM4	cell adhesion molecule 4
26574	4.72e-66	4.2e-67	0.0663	17.3066	1.14657	4435.91	AATF	apoptosis antagonizing transcription factor
100507178	4.75e-66	4.23e-67	0.1342	17.3061	2.3226	337.93	SLFNL1-AS1	SLFNL1 antisense RNA 1
7754	5.21e-66	4.64e-67	0.3699	-17.3008	-6.39899	258.44	ZNF204P	zinc finger protein 204, pseudogene
105371453	5.3e-66	4.73e-67	0.0902	17.2997	1.55969	2043.1	BCAN-AS1	BCAN antisense RNA 1
972	6.09e-66	5.43e-67	0.1417	-17.2917	-2.4501	434.06	CD74	CD74 molecule
8780	6.92e-66	6.18e-67	0.0597	-17.2843	-1.03272	5749.72	RIOK3	RIO kinase 3
64968	7.18e-66	6.41e-67	0.0822	-17.2822	-1.41975	1541.73	MRPS6	mitochondrial ribosomal protein S6
401152	7.35e-66	6.56e-67	0.0778	-17.2808	-1.34418	1797.08	C4orf3	chromosome 4 open reading frame 3
162962	8.03e-66	7.17e-67	0.2332	-17.2757	-4.02808	200.18	ZNF836	zinc finger protein 836
4801	8.14e-66	7.28e-67	0.0642	-17.2748	-1.10839	3555.72	NFYB	nuclear transcription factor Y subunit beta
83716	9.13e-66	8.17e-67	0.16	17.2682	2.76232	370.18	CRISPLD2	cysteine rich secretory protein LCCL domain containing 2
9510	9.75e-66	8.73e-67	0.1062	-17.2643	-1.83412	570.09	ADAMTS1	ADAM metallopeptidase with thrombospondin type 1 motif 1
6788	9.99e-66	8.95e-67	0.0724	-17.2629	-1.2501	1664.19	STK3	serine/threonine kinase 3
64343	1.2e-65	1.07e-66	0.0746	17.2523	1.28775	1620.8	AZI2	5-azacytidine induced 2
2870	1.27e-65	1.14e-66	0.0732	-17.2488	-1.26313	1566.02	GRK6	G protein-coupled receptor kinase 6
3995	1.5e-65	1.35e-66	0.0671	-17.2392	-1.15658	3599.27	FADS3	fatty acid desaturase 3
5393	1.65e-65	1.48e-66	0.0674	-17.2337	-1.16127	2647.36	EXOSC9	exosome component 9
221687	1.72e-65	1.54e-66	0.1015	17.2314	1.74968	925.28	RNF182	ring finger protein 182
84649	1.76e-65	1.58e-66	0.2047	17.2299	3.52766	183.71	DGAT2	diacylglycerol O-acyltransferase 2
202052	1.78e-65	1.6e-66	0.0879	-17.2294	-1.51366	964.35	DNAJC18	DnaJ heat shock protein family (Hsp40) member C18
526	2.62e-65	2.36e-66	0.0634	-17.2069	-1.09135	3167.43	ATP6V1B2	ATPase H+ transporting V1 subunit B2
5033	2.64e-65	2.38e-66	0.0682	-17.2064	-1.17408	4673.42	P4HA1	prolyl 4-hydroxylase subunit alpha 1
728498	2.96e-65	2.67e-66	0.1057	17.1997	1.81731	604.01	GOLGA8H	golgin A8 family member H
5480	3.24e-65	2.93e-66	0.0838	-17.1944	-1.44009	1239.92	PPIC	peptidylprolyl isomerase C
101930105	3.24e-65	2.92e-66	0.1717	17.1944	2.95267	208.58	FAM239A	zinc finger protein 839 pseudogene
84698	3.26e-65	2.94e-66	0.1261	17.194	2.16872	368.62	CAPS2	calcyphosine 2
204	3.27e-65	2.95e-66	0.0643	-17.1939	-1.10554	8543.34	AK2	adenylate kinase 2
23203	3.31e-65	2.99e-66	0.0788	-17.1931	-1.35494	2101.76	PMPCA	peptidase, mitochondrial processing subunit alpha
5238	3.42e-65	3.09e-66	0.0729	-17.1912	-1.25265	2682.34	PGM3	phosphoglucomutase 3
3133	3.42e-65	3.09e-66	0.0644	-17.1911	-1.10744	6986.21	HLA-E	major histocompatibility complex, class I, E
116840	3.54e-65	3.2e-66	0.0652	-17.1891	-1.12088	3181.71	CNTROB	centrobin, centriole duplication and spindle assembly protein
10024	3.58e-65	3.24e-66	0.0793	-17.1884	-1.36328	1789.54	TROAP	trophinin associated protein
5618	3.65e-65	3.31e-66	0.416	-17.1872	-7.15054	331.23	PRLR	prolactin receptor
26064	3.96e-65	3.59e-66	0.0665	17.1825	1.14184	17139.8	RAI14	retinoic acid induced 14
4539	4.12e-65	3.74e-66	0.1036	17.1801	1.77947	68478.9	ND4L	NADH dehydrogenase subunit 4L
1857	4.63e-65	4.2e-66	0.0696	-17.1733	-1.19485	4964.13	DVL3	dishevelled segment polarity protein 3
374378	5.59e-65	5.08e-66	0.0911	17.1624	1.56372	908.67	GALNT18	polypeptide N-acetylgalactosaminyltransferase 18
221806	5.77e-65	5.25e-66	0.1713	17.1605	2.93998	243.46	VWDE	von Willebrand factor D and EGF domains
57405	6.07e-65	5.52e-66	0.0917	-17.1575	-1.57342	1031.31	SPC25	SPC25 component of NDC80 kinetochore complex
22900	6.2e-65	5.64e-66	0.0767	17.1563	1.31597	1249.01	CARD8	caspase recruitment domain family member 8
117581	6.77e-65	6.16e-66	0.1277	17.1512	2.19037	348.85	TWIST2	twist family bHLH transcription factor 2
400954	6.93e-65	6.32e-66	0.0837	17.1497	1.436	4687.27	EML6	EMAP like 6
929	6.93e-65	6.32e-66	0.2386	-17.1497	-4.09244	202.53	CD14	CD14 molecule
1879	7.97e-65	7.27e-66	0.3662	17.1415	6.27701	220.55	EBF1	EBF transcription factor 1
2356	1.01e-64	9.18e-66	0.0816	-17.128	-1.39716	1513.1	FPGS	folylpolyglutamate synthase
26471	1.22e-64	1.11e-65	0.3632	17.1168	6.21714	211.64	NUPR1	nuclear protein 1, transcriptional regulator
4772	1.24e-64	1.14e-65	0.4053	17.1156	6.93642	269.56	NFATC1	nuclear factor of activated T cells 1
3164	1.48e-64	1.35e-65	0.0927	17.1054	1.58484	1119.72	NR4A1	nuclear receptor subfamily 4 group A member 1
3423	1.57e-64	1.44e-65	0.0864	17.1017	1.47702	8950.56	IDS	iduronate 2-sulfatase
84168	1.62e-64	1.48e-65	0.0927	17.1001	1.58562	9044.47	ANTXR1	ANTXR cell adhesion molecule 1
5327	1.84e-64	1.69e-65	0.1082	-17.0926	-1.84913	742.37	PLAT	plasminogen activator, tissue type
10610	1.86e-64	1.71e-65	0.2341	-17.0919	-4.00179	178.94	ST6GALNAC2	ST6 N-acetylgalactosaminide alpha-2,6-sialyltransferase 2
114788	1.88e-64	1.73e-65	0.3646	17.0912	6.23072	213.62	CSMD3	CUB and Sushi multiple domains 3
7205	2e-64	1.84e-65	0.0866	-17.0876	-1.47967	2094.24	TRIP6	thyroid hormone receptor interactor 6
55165	2.13e-64	1.96e-65	0.0566	-17.0838	-0.967403	6519.68	CEP55	centrosomal protein 55
221262	2.16e-64	1.98e-65	0.287	17.0832	4.90331	168.79	CCDC162P	coiled-coil domain containing 162, pseudogene
57650	2.26e-64	2.07e-65	0.0656	-17.0805	-1.12055	2830.18	CIP2A	cellular inhibitor of PP2A
6843	2.44e-64	2.24e-65	0.1136	-17.0759	-1.93965	806.69	VAMP1	vesicle associated membrane protein 1
3070	2.79e-64	2.57e-65	0.0759	-17.0681	-1.29564	5707.54	HELLS	helicase, lymphoid specific
79646	2.8e-64	2.58e-65	0.0712	-17.0678	-1.21502	8854.95	PANK3	pantothenate kinase 3
25886	2.99e-64	2.75e-65	0.0885	-17.064	-1.50984	1033.87	POC1A	POC1 centriolar protein A
81876	3.17e-64	2.92e-65	0.0762	-17.0605	-1.30017	4615.84	RAB1B	RAB1B, member RAS oncogene family
283554	3.46e-64	3.19e-65	0.1517	-17.0554	-2.58803	265.89	GPR137C	G protein-coupled receptor 137C
255130	3.87e-64	3.57e-65	0.3349	-17.0488	-5.70904	208.89	IGFBP7-AS1	IGFBP7 antisense RNA 1
11196	4.14e-64	3.82e-65	0.0678	17.0448	1.15642	3428.73	SEC23IP	SEC23 interacting protein
84125	4.47e-64	4.13e-65	0.3249	17.0403	5.53689	184.93	LRRIQ1	leucine rich repeats and IQ motif containing 1
5994	4.74e-64	4.38e-65	0.1184	-17.0368	-2.01637	425.96	RFXAP	regulatory factor X associated protein
7531	4.95e-64	4.58e-65	0.0519	-17.0342	-0.88423	34163.5	YWHAE	tyrosine 3-monooxygenase/tryptophan 5-monooxygenase activation protein epsilon
439949	5.07e-64	4.69e-65	0.2142	17.0328	3.64903	164.76	PRKCQ-AS1	PRKCQ antisense RNA 1
1272	5.73e-64	5.31e-65	0.2924	17.0256	4.979	162.36	CNTN1	contactin 1
79901	6.58e-64	6.09e-65	0.0612	-17.0175	-1.04121	6120.38	CYBRD1	cytochrome b reductase 1
3887	6.88e-64	6.38e-65	0.7931	17.0148	13.4948	43157.2	KRT81	keratin 81
57149	7.26e-64	6.73e-65	0.081	17.0116	1.37805	1437.6	LYRM1	LYR motif containing 1
57567	7.49e-64	6.95e-65	0.1281	17.0098	2.17826	646.14	ZNF319	zinc finger protein 319
2512	7.5e-64	6.96e-65	0.0652	17.0097	1.10976	85311.5	FTL	ferritin light chain
1946	7.51e-64	6.97e-65	0.0965	17.0096	1.64154	1453.75	EFNA5	ephrin A5
79596	7.9e-64	7.34e-65	0.0927	-17.0066	-1.57632	749.55	OBI1	ORC ubiquitin ligase 1
5504	8.15e-64	7.58e-65	0.0719	-17.0047	-1.22216	2514.78	PPP1R2	protein phosphatase 1 regulatory inhibitor subunit 2
55784	8.24e-64	7.66e-65	0.3064	-17.004	-5.20973	189.63	MCTP2	multiple C2 and transmembrane domain containing 2
1979	8.9e-64	8.29e-65	0.0752	-16.9995	-1.2776	4257.1	EIF4EBP2	eukaryotic translation initiation factor 4E binding protein 2
59	9.06e-64	8.44e-65	0.1334	16.9984	2.26761	324.62	ACTA2	actin alpha 2, smooth muscle
9063	9.1e-64	8.48e-65	0.0717	-16.9981	-1.21954	1812.82	PIAS2	protein inhibitor of activated STAT 2
56947	9.12e-64	8.5e-65	0.0598	16.998	1.01705	5521.42	MFF	mitochondrial fission factor
387597	1.09e-63	1.02e-64	0.3717	-16.9876	-6.31455	243.94	ILDR2	immunoglobulin like domain containing receptor 2
7112	1.13e-63	1.05e-64	0.0585	-16.9855	-0.993777	12333.1	TMPO	thymopoietin
3298	1.25e-63	1.17e-64	0.084	-16.9793	-1.42683	1686.91	HSF2	heat shock transcription factor 2
115701	1.72e-63	1.61e-64	0.0809	16.9605	1.37161	3734.78	ALPK2	alpha kinase 2
64787	1.75e-63	1.64e-64	0.0703	-16.9595	-1.19263	4244	EPS8L2	EPS8 like 2
441094	1.85e-63	1.73e-64	0.2191	16.9563	3.71494	191.67	NR2F1-AS1	NR2F1 antisense RNA 1
120892	1.95e-63	1.83e-64	0.1806	16.953	3.0617	242.17	LRRK2	leucine rich repeat kinase 2
7812	2.33e-63	2.18e-64	0.0588	-16.9427	-0.996339	26765.2	CSDE1	cold shock domain containing E1
80264	2.46e-63	2.3e-64	0.1056	-16.9395	-1.78941	560.33	ZNF430	zinc finger protein 430
10298	2.56e-63	2.4e-64	0.0833	16.9371	1.4108	2753.68	PAK4	p21 (RAC1) activated kinase 4
10866	2.65e-63	2.49e-64	0.2511	-16.9348	-4.25236	178.78	HCP5	HLA complex P5
11052	2.7e-63	2.53e-64	0.0672	-16.9338	-1.13711	5338.21	CPSF6	cleavage and polyadenylation specific factor 6
4170	2.8e-63	2.63e-64	0.0592	16.9316	1.0019	19182.8	MCL1	MCL1 apoptosis regulator, BCL2 family member
342892	3.44e-63	3.24e-64	0.1604	-16.9194	-2.71397	283.75	ZNF850	zinc finger protein 850
64840	3.81e-63	3.58e-64	0.0898	16.9135	1.51834	1286.64	PORCN	porcupine O-acyltransferase
147645	4.12e-63	3.88e-64	0.1426	16.9087	2.41163	319.48	VSIG10L	V-set and immunoglobulin domain containing 10 like
23405	4.32e-63	4.07e-64	0.0777	16.906	1.31345	3612.46	DICER1	dicer 1, ribonuclease III
148479	4.58e-63	4.31e-64	0.0927	-16.9025	-1.56683	1163.12	PHF13	PHD finger protein 13
5046	4.62e-63	4.35e-64	0.22	16.902	3.71781	167.81	PCSK6	proprotein convertase subtilisin/kexin type 6
10376	4.72e-63	4.45e-64	0.0611	-16.9007	-1.03239	54303.6	TUBA1B	tubulin alpha 1b
8087	5.25e-63	4.95e-64	0.0585	-16.8943	-0.987865	11636.8	FXR1	FMR1 autosomal homolog 1
22866	6.25e-63	5.9e-64	0.3285	16.884	5.54698	618.22	CNKSR2	connector enhancer of kinase suppressor of Ras 2
6382	6.55e-63	6.19e-64	0.0811	16.8812	1.36957	3013.43	SDC1	syndecan 1
7046	6.93e-63	6.55e-64	0.0633	16.8778	1.06759	8534.95	TGFBR1	transforming growth factor beta receptor 1
90161	7.04e-63	6.65e-64	0.4687	16.8769	7.91035	376.71	HS6ST2	heparan sulfate 6-O-sulfotransferase 2
64946	7.6e-63	7.19e-64	0.0706	-16.8723	-1.19198	1928.41	CENPH	centromere protein H
57545	7.74e-63	7.33e-64	0.1069	16.8712	1.80385	505.74	CC2D2A	coiled-coil and C2 domain containing 2A
93627	7.76e-63	7.35e-64	0.0927	16.871	1.56429	696.13	TBCK	TBC1 domain containing kinase
1876	7.91e-63	7.5e-64	0.0966	16.8699	1.62924	945.53	E2F6	E2F transcription factor 6
1608	8.32e-63	7.88e-64	0.1778	16.8669	2.99833	243.97	DGKG	diacylglycerol kinase gamma
23057	9.62e-63	9.13e-64	0.1258	-16.8582	-2.12118	685.28	NMNAT2	nicotinamide nucleotide adenylyltransferase 2
8816	1.04e-62	9.91e-64	0.0656	16.8534	1.10568	3030.28	DCAF5	DDB1 and CUL4 associated factor 5
4573	1.14e-62	1.09e-63	0.126	16.8479	2.12258	765.69	TRNR	tRNA-Arg
5528	1.16e-62	1.1e-63	0.0773	-16.8469	-1.30158	2898.92	PPP2R5D	protein phosphatase 2 regulatory subunit B'delta
81537	1.17e-62	1.11e-63	0.0786	16.8467	1.32491	2253.46	SGPP1	sphingosine-1-phosphate phosphatase 1
169834	1.24e-62	1.18e-63	0.2741	-16.8431	-4.6171	168.31	ZNF883	zinc finger protein 883
105379057	1.32e-62	1.26e-63	0.1696	-16.8392	-2.85608	228.95	EDIL3-DT	EDIL3 divergent transcript
10682	1.43e-62	1.36e-63	0.0716	-16.8346	-1.20547	2458.95	EBP	EBP cholestenol delta-isomerase
5698	1.76e-62	1.68e-63	0.0922	-16.8222	-1.55128	983.17	PSMB9	proteasome 20S subunit beta 9
84856	1.8e-62	1.71e-63	0.2197	-16.821	-3.6954	176.37	LINC00839	long intergenic non-protein coding RNA 839
4780	1.8e-62	1.72e-63	0.0584	16.8208	0.982468	6970.01	NFE2L2	NFE2 like bZIP transcription factor 2
445815	1.98e-62	1.89e-63	0.0904	-16.8151	-1.51976	12040.6	PALM2AKAP2	PALM2 and AKAP2 fusion
3998	2.01e-62	1.91e-63	0.0562	-16.8144	-0.945721	13599.6	LMAN1	lectin, mannose binding 1
83706	2.01e-62	1.92e-63	0.1828	16.8142	3.07412	196.89	FERMT3	FERM domain containing kindlin 3
146540	2.06e-62	1.97e-63	0.3923	-16.8127	-6.59594	260.95	ZNF785	zinc finger protein 785
100507487	2.11e-62	2.02e-63	0.1941	16.8113	3.26304	216.52	LINC02615	long intergenic non-protein coding RNA 2615
100505678	2.44e-62	2.34e-63	0.1066	-16.8026	-1.79182	596.77	STARD4-AS1	STARD4 antisense RNA 1
56938	2.47e-62	2.36e-63	0.0752	16.802	1.26425	2567.47	BMAL2	basic helix-loop-helix ARNT like 2
6217	2.55e-62	2.44e-63	0.0699	16.8	1.17504	31617.1	RPS16	ribosomal protein S16
6571	2.6e-62	2.49e-63	0.1249	16.7987	2.09741	381.15	SLC18A2	solute carrier family 18 member A2
1285	2.83e-62	2.72e-63	0.1253	16.7936	2.10456	391.01	COL4A3	collagen type IV alpha 3 chain
80306	2.99e-62	2.86e-63	0.0911	-16.7905	-1.52954	1364.64	MED28	mediator complex subunit 28
6710	3.06e-62	2.93e-63	0.1148	16.7891	1.92817	487.83	SPTB	spectrin beta, erythrocytic
7283	3.09e-62	2.97e-63	0.067	-16.7884	-1.12539	4693	TUBG1	tubulin gamma 1
84848	3.2e-62	3.07e-63	0.1166	16.7863	1.9573	451.64	MIR503HG	MIR503 host gene
7096	3.33e-62	3.2e-63	0.3315	16.7839	5.56443	173.33	TLR1	toll like receptor 1
4920	3.73e-62	3.59e-63	0.1742	-16.7771	-2.92241	264.56	ROR2	receptor tyrosine kinase like orphan receptor 2
10256	3.8e-62	3.66e-63	0.3552	-16.776	-5.95831	213.77	CNKSR1	connector enhancer of kinase suppressor of Ras 1
7572	3.92e-62	3.78e-63	0.0718	-16.7741	-1.20418	5705	ZNF24	zinc finger protein 24
11179	4e-62	3.85e-63	0.0784	16.7729	1.31526	1450.26	ZNF277	zinc finger protein 277
57498	4.06e-62	3.91e-63	0.0839	16.772	1.40781	3301.73	KIDINS220	kinase D interacting substrate 220
399979	4.4e-62	4.24e-63	0.0739	16.7672	1.23953	2729.38	SNX19	sorting nexin 19
401207	4.84e-62	4.67e-63	0.116	-16.7615	-1.94489	577.35	C5orf63	chromosome 5 open reading frame 63
26156	4.93e-62	4.76e-63	0.0589	16.7604	0.98761	8828.28	RSL1D1	ribosomal L1 domain containing 1
8520	4.96e-62	4.79e-63	0.0697	-16.76	-1.16781	4354.42	HAT1	histone acetyltransferase 1
84895	5.01e-62	4.84e-63	0.1012	-16.7593	-1.6962	693.5	MIGA2	mitoguardin 2
90102	6.02e-62	5.82e-63	0.0654	-16.7484	-1.09569	6794.95	PHLDB2	pleckstrin homology like domain family B member 2
4085	6.15e-62	5.95e-63	0.0733	-16.7471	-1.22675	3146.8	MAD2L1	mitotic arrest deficient 2 like 1
79974	6.3e-62	6.1e-63	0.3285	16.7456	5.50078	173.25	CPED1	cadherin like and PC-esterase domain containing 1
5446	6.57e-62	6.36e-63	0.2999	16.7431	5.02118	156.62	PON3	paraoxonase 3
55166	6.57e-62	6.37e-63	0.0974	-16.743	-1.63059	1070.36	CENPQ	centromere protein Q
54577	6.66e-62	6.46e-63	0.6493	16.7422	10.8715	1461.69	UGT1A7	UDP glucuronosyltransferase family 1 member A7
3313	9.02e-62	8.75e-63	0.0579	16.7241	0.968179	23757.7	HSPA9	heat shock protein family A (Hsp70) member 9
1827	1.01e-61	9.76e-63	0.0725	16.7176	1.21243	1727.78	RCAN1	regulator of calcineurin 1
201283	1.02e-61	9.86e-63	0.1185	16.717	1.98158	397.52	AMZ2P1	AMZ2 pseudogene 1
124540	1.09e-61	1.06e-62	0.0685	16.7126	1.14485	4167.28	MSI2	musashi RNA binding protein 2
728715	1.25e-61	1.22e-62	0.1355	-16.7043	-2.26328	381.06	LOC728715	ovostatin homolog 2
2027	1.26e-61	1.23e-62	0.167	16.7038	2.78908	265.32	ENO3	enolase 3
83692	1.35e-61	1.32e-62	0.0706	16.6997	1.17957	3399.16	CD99L2	CD99 molecule like 2
5074	1.5e-61	1.46e-62	0.0677	16.6937	1.13014	7533.19	PAWR	pro-apoptotic WT1 regulator
137392	1.76e-61	1.71e-62	0.088	-16.6841	-1.46786	1242.96	CIBAR1	CBY1 interacting BAR domain containing 1
91947	1.91e-61	1.86e-62	0.0997	-16.6791	-1.66333	673.73	ARRDC4	arrestin domain containing 4
221756	1.92e-61	1.87e-62	0.2816	-16.6788	-4.69655	167.81	SERPINB9P1	serpin family B member 9 pseudogene 1
9368	1.95e-61	1.9e-62	0.082	-16.6778	-1.36744	1590.53	NHERF1	NHERF family PDZ scaffold protein 1
816	1.96e-61	1.91e-62	0.3263	-16.6774	-5.44244	189.96	CAMK2B	calcium/calmodulin dependent protein kinase II beta
8195	1.98e-61	1.93e-62	0.0687	16.6768	1.1456	3164.38	MKKS	MKKS centrosomal shuttling protein
57045	2.65e-61	2.59e-62	0.0645	-16.6594	-1.07487	4652.98	TWSG1	twisted gastrulation BMP signaling modulator 1
5310	2.88e-61	2.81e-62	0.0701	16.6544	1.16794	1825.56	PKD1	polycystin 1, transient receptor potential channel interacting
101927096	3.08e-61	3.02e-62	0.2916	-16.6502	-4.85575	175.99	CLMAT3	colorectal liver metastasis associated transcript 3
4628	3.33e-61	3.26e-62	0.0902	-16.6455	-1.50155	6817.73	MYH10	myosin heavy chain 10
3516	3.6e-61	3.53e-62	0.0683	-16.6408	-1.13642	3129.58	RBPJ	recombination signal binding protein for immunoglobulin kappa J region
65083	3.65e-61	3.57e-62	0.0717	16.64	1.19318	1854.37	NOL6	nucleolar protein 6
93663	3.86e-61	3.78e-62	0.077	16.6367	1.28047	1217.28	ARHGAP18	Rho GTPase activating protein 18
414	5.23e-61	5.13e-62	0.1125	16.6183	1.86984	432.65	ARSD	arylsulfatase D
26167	5.75e-61	5.64e-62	0.1804	-16.6127	-2.99729	212.84	PCDHB5	protocadherin beta 5
10951	5.94e-61	5.83e-62	0.0588	-16.6107	-0.976929	8600.65	CBX1	chromobox 1
91370	6.01e-61	5.9e-62	0.1677	16.61	2.78503	216.63	LIF-AS2	LIF antisense RNA 2
4550	6.25e-61	6.15e-62	0.0741	16.6075	1.23137	721604	RNR2	l-rRNA
10746	6.58e-61	6.47e-62	0.0756	16.6045	1.2548	3992.45	MAP3K2	mitogen-activated protein kinase kinase kinase 2
79000	7.11e-61	6.99e-62	0.1044	-16.5998	-1.73352	602.59	AUNIP	aurora kinase A and ninein interacting protein
57573	8.23e-61	8.1e-62	0.3142	-16.5909	-5.2125	176.35	ZNF471	zinc finger protein 471
4047	9.34e-61	9.2e-62	0.0828	-16.5833	-1.37297	1802.77	LSS	lanosterol synthase
5581	1.11e-60	1.09e-61	0.1068	16.5732	1.77029	722.36	PRKCE	protein kinase C epsilon
4982	1.17e-60	1.15e-61	0.1577	-16.5698	-2.61376	279.05	TNFRSF11B	TNF receptor superfamily member 11b
54328	1.29e-60	1.27e-61	0.3083	-16.564	-5.10593	183.16	GPR173	G protein-coupled receptor 173
2246	1.51e-60	1.49e-61	0.2593	-16.5542	-4.29237	165.06	FGF1	fibroblast growth factor 1
23022	1.71e-60	1.69e-61	0.0958	16.5468	1.58548	9887.37	PALLD	palladin, cytoskeletal associated protein
9757	1.91e-60	1.89e-61	0.0706	16.54	1.16838	2393.48	KMT2B	lysine methyltransferase 2B
10991	1.98e-60	1.96e-61	0.3428	-16.5378	-5.66901	203.16	SLC38A3	solute carrier family 38 member 3
54332	2.12e-60	2.09e-61	0.1022	16.5339	1.68971	606.96	GDAP1	ganglioside induced differentiation associated protein 1
51809	2.13e-60	2.11e-61	0.0862	16.5334	1.42594	1869.83	GALNT7	polypeptide N-acetylgalactosaminyltransferase 7
283417	2.3e-60	2.28e-61	0.1383	-16.5287	-2.28615	428.22	DPY19L2	dpy-19 like 2
6470	2.41e-60	2.39e-61	0.0727	-16.5259	-1.20215	2950.12	SHMT1	serine hydroxymethyltransferase 1
23406	2.58e-60	2.56e-61	0.0778	16.5217	1.28507	9948.31	COTL1	coactosin like F-actin binding protein 1
79954	2.62e-60	2.6e-61	0.0695	16.5207	1.14835	1934.88	NOL10	nucleolar protein 10
10555	2.93e-60	2.91e-61	0.0809	-16.514	-1.33547	1779.3	AGPAT2	1-acylglycerol-3-phosphate O-acyltransferase 2
51596	3.61e-60	3.58e-61	0.0753	-16.5015	-1.24259	2724.19	CUTA	cutA divalent cation tolerance homolog
10045	3.75e-60	3.72e-61	0.132	16.4991	2.17825	320.58	SH2D3A	SH2 domain containing 3A
6304	3.86e-60	3.83e-61	0.2659	-16.4974	-4.38597	163.88	SATB1	SATB homeobox 1
114780	4.48e-60	4.46e-61	0.1964	16.4882	3.23847	182.35	PKD1L2	polycystin 1 like 2 (gene/pseudogene)
51247	4.63e-60	4.6e-61	0.0638	-16.4863	-1.05175	5474.62	PAIP2	poly(A) binding protein interacting protein 2
27258	4.77e-60	4.75e-61	0.0873	-16.4844	-1.43838	2857.38	LSM3	LSM3 homolog, U6 small nuclear RNA and mRNA degradation associated
113130	5.13e-60	5.11e-61	0.0739	-16.48	-1.21833	3471.71	CDCA5	cell division cycle associated 5
51616	6.05e-60	6.03e-61	0.0692	-16.47	-1.13981	3107.87	TAF9B	TATA-box binding protein associated factor 9b
8824	6.27e-60	6.25e-61	0.0793	16.4678	1.30527	1930.25	CES2	carboxylesterase 2
2273	6.59e-60	6.58e-61	0.0765	-16.4647	-1.25883	3232.4	FHL1	four and a half LIM domains 1
134353	7e-60	6.99e-61	0.094	-16.461	-1.54688	835.7	LSM11	LSM11, U7 small nuclear RNA associated
30832	8.29e-60	8.28e-61	0.1724	-16.4508	-2.8357	242.18	ZNF354C	zinc finger protein 354C
79924	8.72e-60	8.71e-61	0.1892	16.4477	3.11186	184.99	ADM2	adrenomedullin 2
79844	9.8e-60	9.8e-61	0.128	16.4406	2.10492	435.71	ZDHHC11	zinc finger DHHC-type containing 11
6274	1.09e-59	1.1e-60	0.1429	16.4338	2.34866	294.61	S100A3	S100 calcium binding protein A3
8491	1.18e-59	1.18e-60	0.0683	16.4295	1.12199	4110.5	MAP4K3	mitogen-activated protein kinase kinase kinase kinase 3
957	1.26e-59	1.26e-60	0.0789	16.4255	1.29528	1213.71	ENTPD5	ectonucleoside triphosphate diphosphohydrolase 5 (inactive)
5371	1.29e-59	1.29e-60	0.1066	-16.4238	-1.75058	1605.6	PML	PML nuclear body scaffold
374900	1.3e-59	1.3e-60	0.2057	-16.4234	-3.37805	213.03	ZNF568	zinc finger protein 568
100507056	1.35e-59	1.36e-60	0.4086	16.4208	6.70944	230.72	CCAT1	colon cancer associated transcript 1
29089	1.48e-59	1.48e-60	0.0801	-16.4155	-1.31458	3131.76	UBE2T	ubiquitin conjugating enzyme E2 T
400322	1.54e-59	1.54e-60	0.0749	16.413	1.23005	4158.57	HERC2P2	HERC2 pseudogene 2
56990	1.69e-59	1.7e-60	0.0648	16.4071	1.06322	3035.51	CDC42SE2	CDC42 small effector 2
4363	2.27e-59	2.28e-60	0.0956	16.3892	1.56735	6004.24	ABCC1	ATP binding cassette subfamily C member 1
284252	2.57e-59	2.59e-60	0.1139	16.3817	1.86515	858.56	KCTD1	potassium channel tetramerization domain containing 1
2674	2.82e-59	2.84e-60	0.094	-16.3761	-1.53922	2049.82	GFRA1	GDNF family receptor alpha 1
84064	2.87e-59	2.88e-60	0.0806	-16.375	-1.32026	1589	HDHD2	haloacid dehalogenase like hydrolase domain containing 2
123606	2.9e-59	2.92e-60	0.0658	16.3743	1.07743	5129.63	NIPA1	NIPA magnesium transporter 1
9188	3.34e-59	3.36e-60	0.0588	16.3657	0.962642	18431.2	DDX21	DExD-box helicase 21
4208	3.48e-59	3.51e-60	0.4055	16.363	6.63557	219.27	MEF2C	myocyte enhancer factor 2C
64750	3.51e-59	3.54e-60	0.0632	16.3626	1.03379	4563.58	SMURF2	SMAD specific E3 ubiquitin protein ligase 2
26520	3.74e-59	3.78e-60	0.0787	16.3586	1.28704	1372.57	TIMM9	translocase of inner mitochondrial membrane 9
4803	3.85e-59	3.88e-60	0.284	-16.3569	-4.64533	166.94	NGF	nerve growth factor
10100	4.97e-59	5.02e-60	0.2047	-16.3413	-3.34587	212.49	TSPAN2	tetraspanin 2
1212	5.25e-59	5.31e-60	0.077	-16.3379	-1.25736	2178.65	CLTB	clathrin light chain B
65010	5.71e-59	5.78e-60	0.0832	-16.3327	-1.359	1086.32	SLC26A6	solute carrier family 26 member 6
9448	6.04e-59	6.11e-60	0.0796	16.3293	1.29962	9194.48	MAP4K4	mitogen-activated protein kinase kinase kinase kinase 4
100271927	6.08e-59	6.15e-60	0.1236	-16.3289	-2.01744	482.81	RASA4B	RAS p21 protein activator 4B
90417	6.13e-59	6.2e-60	0.0734	-16.3284	-1.19864	2801.86	KNSTRN	kinetochore localized astrin (SPAG5) binding protein
84888	6.15e-59	6.23e-60	0.0646	16.3281	1.05549	3195.54	SPPL2A	signal peptide peptidase like 2A
23333	6.17e-59	6.25e-60	0.0618	16.3279	1.0098	4328.88	DPY19L1	dpy-19 like C-mannosyltransferase 1
374819	6.34e-59	6.43e-60	0.1342	16.3262	2.19154	307.38	LRRC37A3	leucine rich repeat containing 37 member A3
11240	6.41e-59	6.5e-60	0.1103	16.3255	1.80064	604.15	PADI2	peptidyl arginine deiminase 2
255324	6.73e-59	6.83e-60	0.5201	16.3224	8.48918	449.6	EPGN	epithelial mitogen
54478	6.86e-59	6.96e-60	0.0832	-16.3213	-1.35817	1196.79	PIMREG	PICALM interacting mitotic regulator
10614	7.33e-59	7.45e-60	0.0651	16.3172	1.06259	4353.75	HEXIM1	HEXIM P-TEFb complex subunit 1
9978	7.43e-59	7.55e-60	0.1019	-16.3164	-1.6627	1078.33	RBX1	ring-box 1
200150	7.51e-59	7.64e-60	0.4504	16.3156	7.34816	281.27	PLD5	phospholipase D family member 5
202374	8e-59	8.14e-60	0.4924	16.3118	8.03265	368.98	STK32A	serine/threonine kinase 32A
25957	8.7e-59	8.86e-60	0.0713	-16.3066	-1.16303	9438.29	PNISR	PNN interacting serine and arginine rich protein
81873	8.73e-59	8.89e-60	0.0732	-16.3064	-1.19434	1965.87	ARPC5L	actin related protein 2/3 complex subunit 5 like
51209	1.24e-58	1.26e-59	0.2761	-16.2849	-4.49676	159.45	RAB9B	RAB9B, member RAS oncogene family
29766	1.49e-58	1.52e-59	0.0638	16.2737	1.0387	8941.53	TMOD3	tropomodulin 3
65108	1.52e-58	1.55e-59	0.0974	-16.2724	-1.58483	1713.87	MARCKSL1	MARCKS like 1
9994	1.54e-58	1.57e-59	0.083	-16.2715	-1.35115	2556.58	CASP8AP2	caspase 8 associated protein 2
56204	1.56e-58	1.59e-59	0.0827	16.2707	1.3456	1091.93	ATOSA	atos homolog A
26207	1.91e-58	1.95e-59	0.1014	16.2582	1.64801	711.63	PITPNC1	phosphatidylinositol transfer protein cytoplasmic 1
397	1.98e-58	2.03e-59	0.2415	-16.2559	-3.92655	167.37	ARHGDIB	Rho GDP dissociation inhibitor beta
51503	2.23e-58	2.28e-59	0.0755	-16.2487	-1.22639	2420.58	CWC15	CWC15 spliceosome associated protein homolog
347862	2.28e-58	2.34e-59	0.0746	-16.2473	-1.2119	2013.28	GATD1	glutamine amidotransferase class 1 domain containing 1
4946	2.44e-58	2.5e-59	0.0627	-16.2431	-1.01839	9402.85	OAZ1	ornithine decarboxylase antizyme 1
55806	2.5e-58	2.56e-59	0.109	16.2417	1.77064	996.85	HR	HR lysine demethylase and nuclear receptor corepressor
5923	2.63e-58	2.7e-59	0.4134	-16.2385	-6.71286	263.95	RASGRF1	Ras protein specific guanine nucleotide releasing factor 1
1653	2.7e-58	2.77e-59	0.0655	16.2369	1.06306	5175.91	DDX1	DEAD-box helicase 1
57561	2.74e-58	2.81e-59	0.0908	16.2359	1.4739	2096.89	ARRDC3	arrestin domain containing 3
51534	2.75e-58	2.83e-59	0.0732	-16.2356	-1.18823	4170.37	VTA1	vesicle trafficking 1
9093	2.96e-58	3.04e-59	0.0668	16.231	1.08387	2288.76	DNAJA3	DnaJ heat shock protein family (Hsp40) member A3
81605	3.04e-58	3.12e-59	0.0789	-16.2294	-1.27989	1436.63	URM1	ubiquitin related modifier 1
23568	3.08e-58	3.16e-59	0.0689	16.2287	1.11861	2454.72	ARL2BP	ADP ribosylation factor like GTPase 2 binding protein
91368	3.17e-58	3.26e-59	0.0826	-16.2267	-1.33958	1587.95	CDKN2AIPNL	CDKN2A interacting protein N-terminal like
55194	3.47e-58	3.57e-59	0.1478	-16.2212	-2.39801	307.99	EVA1B	eva-1 homolog B
340526	3.91e-58	4.03e-59	0.2165	16.2138	3.50977	166.16	RTL5	retrotransposon Gag like 5
23770	3.92e-58	4.04e-59	0.0665	-16.2136	-1.07861	4705.87	FKBP8	FKBP prolyl isomerase 8
54331	4.32e-58	4.45e-59	0.1547	16.2077	2.50783	304.5	GNG2	G protein subunit gamma 2
55322	4.35e-58	4.48e-59	0.0711	-16.2073	-1.15248	3188.55	C5orf22	chromosome 5 open reading frame 22
4796	4.61e-58	4.75e-59	0.1002	-16.2037	-1.62293	1147.33	TONSL	tonsoku like, DNA repair protein
389677	4.88e-58	5.04e-59	0.0792	-16.2	-1.28265	2007.84	RBM12B	RNA binding motif protein 12B
83858	5.06e-58	5.22e-59	0.1122	-16.1978	-1.81725	493.4	ATAD3B	ATPase family AAA domain containing 3B
29931	5.22e-58	5.39e-59	0.2196	16.1959	3.55589	153.25	LINC00312	long intergenic non-protein coding RNA 312
51517	5.7e-58	5.89e-59	0.0869	-16.1904	-1.40712	1490.83	NCKIPSD	NCK interacting protein with SH3 domain
55170	5.97e-58	6.18e-59	0.1552	-16.1875	-2.51287	266.49	PRMT6	protein arginine methyltransferase 6
6252	6.05e-58	6.26e-59	0.2658	16.1867	4.30183	145.43	RTN1	reticulon 1
23649	6.29e-58	6.52e-59	0.0799	-16.1842	-1.29354	2405.26	POLA2	DNA polymerase alpha 2, accessory subunit
[truncated: 17,309 more rows]
