# Supplementary material for: The tricky effects of TROP2 in lung cancer: from clinical practice back to fundamental investigations
Source: Front Oncol. 2025 Aug 22;15:1638054. doi: 10.3389/fonc.2025.1638054 (PMC12411510; doi:10.3389/fonc.2025.1638054)
Supplement: Supplementary file 2 [file DataSheet2.xlsx]

## Sheet: Supplementary Materials 2 GSE21
GeneID	padj	pvalue	lfcSE	stat	log2FoldChange	baseMean	Symbol	Description
9636	0	0	0.0752	66.7858	5.02553	10237.6	ISG15	ISG15 ubiquitin like modifier
3399	0	0	0.0729	40.9989	2.98697	2846.68	ID3	inhibitor of DNA binding 3
6536	0	0	0.1144	39.909	4.5652	1446.61	SLC6A9	solute carrier family 6 member 9
5865	0	0	0.1207	-41.7606	-5.04128	3364.07	RAB3B	RAB3B, member RAS oncogene family
255738	0	0	0.0715	55.8154	3.98957	5785.11	PCSK9	proprotein convertase subtilisin/kexin type 9
257194	0	0	0.1021	41.9869	4.28571	1653.94	NEGR1	neuronal growth regulator 1
10561	0	0	0.0904	66.4668	6.0058	4791.1	IFI44	interferon induced protein 44
7049	0	0	0.0821	41.2107	3.38282	1606.31	TGFBR3	transforming growth factor beta receptor 3
1266	0	0	0.0675	-47.5837	-3.21012	7055.77	CNN3	calponin 3
10628	0	0	0.0813	-38.371	-3.11788	3481.89	TXNIP	thioredoxin interacting protein
9900	0	0	0.1479	-39.7641	-5.88111	1543.73	SV2A	synaptic vesicle glycoprotein 2A
6275	0	0	0.1232	53.6619	6.612	3094.35	S100A4	S100 calcium binding protein A4
4881	0	0	0.1633	41.2408	6.73579	1593.1	NPR1	natriuretic peptide receptor 1
8682	0	0	0.0566	-41.6422	-2.35622	9025.4	PEA15	proliferation and apoptosis adaptor protein 15
5087	0	0	0.0807	69.624	5.62135	5175.27	PBX1	PBX homeobox 1
4688	0	0	0.1752	38.5394	6.75312	1461.12	NCF2	neutrophil cytosolic factor 2
5743	0	0	0.1287	45.1751	5.81285	1570.9	PTGS2	prostaglandin-endoperoxide synthase 2
5321	0	0	0.1147	51.2146	5.87507	2191.48	PLA2G4A	phospholipase A2 group IVA
5287	0	0	0.106	38.8061	4.11297	3728.08	PIK3C2B	phosphatidylinositol-4-phosphate 3-kinase catalytic subunit type 2 beta
725	0	0	0.1635	39.4602	6.45028	1350.45	C4BPB	complement component 4 binding protein beta
1604	0	0	0.0652	91.1841	5.9425	77300.4	CD55	CD55 molecule (Cromer blood group)
7779	0	0	0.056	47.4102	2.6539	7188.75	SLC30A1	solute carrier family 30 member 1
7042	0	0	0.0925	-41.5934	-3.84849	4956.58	TGFB2	transforming growth factor beta 2
64757	0	0	0.0864	54.7893	4.73187	2721.93	MTARC1	mitochondrial amidoxime reducing component 1
3775	0	0	0.1446	48.441	7.00333	2473.13	KCNK1	potassium two pore domain channel subfamily K member 1
10000	0	0	0.1491	-43.6608	-6.509	2437.21	AKT3	AKT serine/threonine kinase 3
4862	0	0	0.0935	39.36	3.67854	2604.6	NPAS2	neuronal PAS domain protein 2
7852	0	0	0.149	51.4026	7.65917	3540.71	CXCR4	C-X-C motif chemokine receptor 4
8942	0	0	0.2067	50.2292	10.3813	10911.8	KYNU	kynureninase
114793	0	0	0.0678	38.1669	2.58732	6554.05	FMNL2	formin like 2
4929	0	0	0.1643	38.5048	6.32735	1279.23	NR4A2	nuclear receptor subfamily 4 group A member 2
6744	0	0	0.0602	43.6652	2.629	14060.7	ITPRID2	ITPR interacting domain containing 2
7035	0	0	0.0654	38.1348	2.49588	5909.56	TFPI	tissue factor pathway inhibitor
1373	0	0	0.0803	87.6788	7.04139	31964	CPS1	carbamoyl-phosphate synthase 1
5270	0	0	0.095	58.7221	5.57986	12202.4	SERPINE2	serpin family E member 2
1285	0	0	0.0983	41.1773	4.0458	1277.99	COL4A3	collagen type IV alpha 3 chain
3708	0	0	0.0865	64.5578	5.58352	8821.19	ITPR1	inositol 1,4,5-trisphosphate receptor type 1
5468	0	0	0.0939	40.3147	3.78641	1234.93	PPARG	peroxisome proliferator activated receptor gamma
6533	0	0	0.068	39.5216	2.6877	4751.97	SLC6A6	solute carrier family 6 member 6
1294	0	0	0.0699	50.0891	3.50012	15073.9	COL7A1	collagen type VII alpha 1 chain
6405	0	0	0.0933	41.3239	3.85754	9189.54	SEMA3F	semaphorin 3F
7869	0	0	0.0647	40.3475	2.61186	5757.54	SEMA3B	semaphorin 3B
7474	0	0	0.0661	53.0696	3.50643	9615.3	WNT5A	Wnt family member 5A
5793	0	0	0.1712	-39.3565	-6.739	1844.74	PTPRG	protein tyrosine phosphatase receptor type G
3693	0	0	0.073	44.5962	3.25713	10060.1	ITGB5	integrin subunit beta 5
53833	0	0	0.1471	39.6986	5.84098	1241.5	IL20RB	interleukin 20 receptor subunit beta
4071	0	0	0.0595	73.4524	4.36787	23217.3	TM4SF1	transmembrane 4 L six family member 1
285313	0	0	0.1141	41.9735	4.78878	1338.46	IGSF10	immunoglobulin superfamily member 10
5010	0	0	0.2014	-42.0606	-8.47268	4490.83	CLDN11	claudin 11
5099	0	0	0.1048	59.8926	6.27376	3711.71	PCDH7	protocadherin 7
7345	0	0	0.067	-48.2757	-3.23385	4777.52	UCHL1	ubiquitin C-terminal hydrolase L1
80144	0	0	0.0899	42.96	3.86306	1719.9	FRAS1	Fraser extracellular matrix complex subunit 1
51191	0	0	0.0706	52.7792	3.72691	5427.42	HERC5	HECT and RLD domain containing E3 ubiquitin protein ligase 5
10611	0	0	0.0626	38.0974	2.38355	9425.24	PDLIM5	PDZ and LIM domain 5
64116	0	0	0.0665	61.7521	4.10678	5392.81	SLC39A8	solute carrier family 39 member 8
2247	0	0	0.058	38.1543	2.21152	8474.81	FGF2	fibroblast growth factor 2
132430	0	0	0.0911	37.8579	3.44996	1217.89	PABPC4L	poly(A) binding protein cytoplasmic 4 like
23657	0	0	0.0705	78.3435	5.52303	8435.36	SLC7A11	solute carrier family 7 member 11
55601	0	0	0.0737	66.5569	4.90302	9390.68	DDX60	DExD/H-box helicase 60
54491	0	0	0.0806	46.6614	3.75866	1901.3	OTULINL	OTU deubiquitinase with linear linkage specificity like
56172	0	0	0.0688	47.8754	3.29592	3069.73	ANKH	ANKH inorganic pyrophosphate transport regulator
4651	0	0	0.0832	41.8997	3.48543	4300.41	MYO10	myosin X
4883	0	0	0.072	67.6595	4.87352	6457.61	NPR3	natriuretic peptide receptor 3
3673	0	0	0.069	92.1937	6.36075	15306.5	ITGA2	integrin subunit alpha 2
10769	0	0	0.0551	-56.9973	-3.13786	17148.2	PLK2	polo like kinase 2
5144	0	0	0.0698	56.2433	3.92449	5958.01	PDE4D	phosphodiesterase 4D
2149	0	0	0.114	-54.4529	-6.20787	7797.1	F2R	coagulation factor II thrombin receptor
79772	0	0	0.104	45.5369	4.73752	1660.51	MCTP1	multiple C2 and transmembrane domain containing 1
6678	0	0	0.155	-61.583	-9.5475	17001.8	SPARC	secreted protein acidic and cysteine rich
654	0	0	0.0797	48.5635	3.87286	2177.58	BMP6	bone morphogenetic protein 6
221687	0	0	0.0918	40.7104	3.73567	3005.06	RNF182	ring finger protein 182
7803	0	0	0.0594	42.8763	2.54623	19264.8	PTP4A1	protein tyrosine phosphatase 4A1
55603	0	0	0.0676	53.3506	3.60535	4625.55	TENT5A	terminal nucleotidyltransferase 5A
3910	0	0	0.1285	50.8357	6.53028	2666.3	LAMA4	laminin subunit alpha 4
4121	0	0	0.1063	45.0528	4.79128	1708	MAN1A1	mannosidase alpha class 1A member 1
7164	0	0	0.1856	39.4285	7.31914	1734.95	TPD52L1	TPD52 like 1
135112	0	0	0.0595	40.4295	2.40415	4982.6	NCOA7	nuclear receptor coactivator 7
6446	0	0	0.0743	91.1892	6.77378	13711	SGK1	serum/glucocorticoid regulated kinase 1
9053	0	0	0.1266	52.7658	6.67781	2949.72	MAP7	microtubule associated protein 7
135250	0	0	0.1564	38.6545	6.04625	1190.01	RAET1E	retinoic acid early transcript 1E
10846	0	0	0.136	44.7771	6.09005	1599.33	PDE10A	phosphodiesterase 10A
51085	0	0	0.1195	41.0069	4.89945	1208.55	MLXIPL	MLX interacting protein like
79689	0	0	0.1134	69.2942	7.85807	8015.26	STEAP4	STEAP4 metalloreductase
7980	0	0	0.0977	39.0282	3.81496	1141.72	TFPI2	tissue factor pathway inhibitor 2
2791	0	0	0.078	45.8642	3.57584	2637.26	GNG11	G protein subunit gamma 11
5166	0	0	0.0645	86.5116	5.58196	14701.4	PDK4	pyruvate dehydrogenase kinase 4
5054	0	0	0.0958	-38.7708	-3.71369	6046.37	SERPINE1	serpin family E member 1
10157	0	0	0.1156	-41.744	-4.82677	1518.26	AASS	aminoadipate-semialdehyde synthase
56829	0	0	0.0716	41.8788	3.00042	8961.6	ZC3HAV1	zinc finger CCCH-type containing, antiviral 1
6542	0	0	0.0871	68.2716	5.94669	5298.24	SLC7A2	solute carrier family 7 member 2
55790	0	0	0.1301	45.2547	5.88897	1700.88	CSGALNACT1	chondroitin sulfate N-acetylgalactosaminyltransferase 1
4023	0	0	0.0875	70.8862	6.19944	7456.88	LPL	lipoprotein lipase
80005	0	0	0.057	53.5093	3.05175	7440.11	DOCK5	dedicator of cytokinesis 5
1191	0	0	0.0977	50.7952	4.96297	15613.3	CLU	clusterin
1846	0	0	0.0714	48.5156	3.46227	6578.15	DUSP4	dual specificity phosphatase 4
2171	0	0	0.0975	47.5764	4.64079	1768.89	FABP5	fatty acid binding protein 5
114569	0	0	0.0774	67.5238	5.22931	4728.53	MAL2	mal, T cell differentiation protein 2
6482	0	0	0.0945	41.6039	3.93181	1392.2	ST3GAL1	ST3 beta-galactoside alpha-2,3-sialyltransferase 1
8000	0	0	0.1374	46.4506	6.38194	1939.76	PSCA	prostate stem cell antigen
6505	0	0	0.0876	45.6388	3.99896	2651.34	SLC1A1	solute carrier family 1 member 1
79956	0	0	0.0764	38.4344	2.9356	5096.38	ERMP1	endoplasmic reticulum metallopeptidase 1
23586	0	0	0.0692	56.607	3.91449	4173.84	RIGI	RNA sensor RIG-I
2683	0	0	0.1003	38.6578	3.8756	27199.7	B4GALT1	beta-1,4-galactosyltransferase 1
573	0	0	0.0635	47.5685	3.02027	4039.93	BAG1	BAG cochaperone 1
360	0	0	0.1238	56.2472	6.96153	3953.8	AQP3	aquaporin 3 (Gill blood group)
9615	0	0	0.2067	49.2848	10.1869	9537.54	GDA	guanine deaminase
2304	0	0	0.1063	43.2429	4.5976	1329.98	FOXE1	forkhead box E1
9314	0	0	0.0956	50.6834	4.84307	1992.96	KLF4	KLF transcription factor 4
7357	0	0	0.0563	-57.6143	-3.24458	13243.7	UGCG	UDP-glucose ceramide glucosyltransferase
5069	0	0	0.1038	60.6112	6.28852	3858.72	PAPPA	pappalysin 1
1759	0	0	0.0819	-43.7081	-3.58001	3172.26	DNM1	dynamin 1
9536	0	0	0.0709	56.1831	3.98601	4890.45	PTGES	prostaglandin E synthase
1645	0	0	0.1212	58.1012	7.04272	3934.43	AKR1C1	aldo-keto reductase family 1 member C1
1646	0	0	0.1439	60.6942	8.73154	7952.1	AKR1C2	aldo-keto reductase family 1 member C2
8644	0	0	0.1039	62.271	6.46869	4296.47	AKR1C3	aldo-keto reductase family 1 member C3
57118	0	0	0.0832	38.0455	3.16582	1472.3	CAMK1D	calcium/calmodulin dependent protein kinase ID
84665	0	0	0.1563	40.8795	6.38898	1412.68	MYPN	myopalladin
3433	0	0	0.0764	55.758	4.25822	4835.23	IFIT2	interferon induced protein with tetratricopeptide repeats 2
3437	0	0	0.0691	39.1334	2.70319	4051.83	IFIT3	interferon induced protein with tetratricopeptide repeats 3
9644	0	0	0.1119	49.4909	5.5385	2167.76	SH3PXD2A	SH3 and PX domains 2A
664	0	0	0.0757	-45.8168	-3.4689	5985.73	BNIP3	BCL2 interacting protein 3
8519	0	0	0.0944	-42.5057	-4.01079	1714.39	IFITM1	interferon induced transmembrane protein 1
7439	0	0	0.0694	38.0542	2.64223	71859.3	BEST1	bestrophin 1
2495	0	0	0.0688	38.5691	2.65347	99778.1	FTH1	ferritin heavy chain 1
6712	0	0	0.0831	39.8579	3.31048	3226.44	SPTBN2	spectrin beta, non-erythrocytic 2
91683	0	0	0.1091	39.2954	4.28789	1073.84	SYT12	synaptotagmin 12
2348	0	0	0.1245	73.6207	9.16803	16177	FOLR1	folate receptor alpha
5138	0	0	0.1464	59.1257	8.65837	7497.51	PDE2A	phosphodiesterase 2A
8322	0	0	0.0694	43.6318	3.02776	2462.94	FZD4	frizzled class receptor 4
1075	0	0	0.0558	42.8816	2.3925	6290.25	CTSC	cathepsin C
6876	0	0	0.0781	-51.3049	-4.00766	3837.04	TAGLN	transgelin
23650	0	0	0.1214	47.7856	5.80245	1770.11	TRIM29	tripartite motif containing 29
79827	0	0	0.0872	40.7874	3.55518	1700.07	CLMP	CXADR like membrane protein
57476	0	0	0.0795	61.4279	4.88086	5249.57	GRAMD1B	GRAM domain containing 1B
6515	0	0	0.0986	59.0078	5.82074	3611.45	SLC2A3	solute carrier family 2 member 3
114134	0	0	0.0841	43.4476	3.6541	2030.95	SLC2A13	solute carrier family 2 member 13
1368	0	0	0.0708	42.482	3.00661	3109.75	CPM	carboxypeptidase M
1848	0	0	0.091	41.0552	3.73606	1564.42	DUSP6	dual specificity phosphatase 6
490	0	0	0.0588	38.3657	2.25614	6485.89	ATP2B1	ATPase plasma membrane Ca2+ transporting 1
4938	0	0	0.0899	52.86	4.75171	2253.95	OAS1	2'-5'-oligoadenylate synthetase 1
8638	0	0	0.1217	68.5294	8.33904	9269.16	OASL	2'-5'-oligoadenylate synthetase like
8848	0	0	0.0626	48.726	3.04869	8885.16	TSC22D1	TSC22 domain family member 1
22862	0	0	0.0611	39.3365	2.40249	6530.79	FNDC3A	fibronectin type III domain containing 3A
6751	0	0	0.103	54.1908	5.57897	2461.46	SSTR1	somatostatin receptor 1
64093	0	0	0.1727	54.4679	9.40472	8271.73	SMOC1	SPARC related modular calcium binding 1
1734	0	0	0.0781	77.0985	6.02452	7513.74	DIO2	iodothyronine deiodinase 2
26153	0	0	0.1848	41.4204	7.65563	2219.43	KIF26A	kinesin family member 26A
11001	0	0	0.0754	49.3442	3.72124	3806.19	SLC27A2	solute carrier family 27 member 2
771	0	0	0.1006	48.1948	4.84784	1935	CA12	carbonic anhydrase 12
4240	0	0	0.0927	-41.1419	-3.81572	2189.49	MFGE8	milk fat globule EGF and factor V/VIII domain containing
5493	0	0	0.1001	44.6687	4.47289	7193.36	PPL	periplakin
9289	0	0	0.1105	44.5874	4.92737	1755.28	ADGRG1	adhesion G protein-coupled receptor G1
80777	0	0	0.0559	37.5852	2.10131	9357.92	CYB5B	cytochrome b5 type B
124359	0	0	0.0798	49.2241	3.92656	2919.71	CDYL2	chromodomain Y like 2
2027	0	0	0.1201	51.623	6.20031	2471.6	ENO3	enolase 3
9340	0	0	0.2064	39.207	8.09209	2323.5	GLP2R	glucagon like peptide 2 receptor
91607	0	0	0.0644	-38.6172	-2.4858	5066.93	SLFN11	schlafen family member 11
84951	0	0	0.221	48.0405	10.6153	11137.4	TNS4	tensin 4
9120	0	0	0.177	44.7926	7.92844	2905.33	SLC16A6	solute carrier family 16 member 6
201294	0	0	0.1163	47.9865	5.58154	1907.84	UNC13D	unc-13 homolog D
439921	0	0	0.0707	-46.7128	-3.30369	7545.41	MXRA7	matrix remodeling associated 7
11031	0	0	0.0535	51.1394	2.73608	10499.5	RAB31	RAB31, member RAS oncogene family
2589	0	0	0.0543	52.4984	2.85103	11602.9	GALNT1	polypeptide N-acetylgalactosaminyltransferase 1
494470	0	0	0.1246	41.1284	5.12585	1174.57	RNF165	ring finger protein 165
5874	0	0	0.0918	46.5871	4.27809	2077.21	RAB27B	RAB27B, member RAS oncogene family
80323	0	0	0.0695	39.7755	2.76615	2372.24	CCDC68	coiled-coil domain containing 68
9480	0	0	0.1202	51.6741	6.21077	2489.82	ONECUT2	one cut homeobox 2
5268	0	0	0.1093	57.4896	6.28416	3177.56	SERPINB5	serpin family B member 5
126353	0	0	0.115	43.3976	4.98963	1374.87	MISP	mitotic spindle positioning
126321	0	0	0.0861	45.8081	3.94306	7268.69	MFSD12	major facilitator superfamily domain containing 12
684	0	0	0.0774	54.115	4.18835	4948.2	BST2	bone marrow stromal cell antigen 2
9518	0	0	0.1163	41.587	4.8352	1225.82	GDF15	growth differentiation factor 15
3783	0	0	0.0764	45.6691	3.48969	2022.89	KCNN4	potassium calcium-activated channel subfamily N member 4
54922	0	0	0.1136	45.5797	5.17847	1779.59	RASIP1	Ras interacting protein 1
3397	0	0	0.0671	38.8952	2.61011	4157.45	ID1	inhibitor of DNA binding 1
80307	0	0	0.1304	-43.3674	-5.65377	2164.24	FER1L4	fer-1 like family member 4 (pseudogene)
10398	0	0	0.0765	-40.5283	-3.10183	5114.24	MYL9	myosin light chain 9
3911	0	0	0.076	58.5867	4.45157	11623.4	LAMA5	laminin subunit alpha 5
102724428	0	0	0.0737	51.0906	3.76663	4976.84	LOC102724428	salt inducible kinase 1B (putative)
150094	0	0	0.0705	57.1717	4.03083	4473.97	SIK1	salt inducible kinase 1
23762	0	0	0.0922	55.6152	5.12679	8162.59	OSBP2	oxysterol binding protein 2
256714	0	0	0.1293	42.404	5.48395	1256.23	MAP7D2	MAP7 domain containing 2
92745	0	0	0.0955	42.1931	4.02883	2167.06	SLC38A5	solute carrier family 38 member 5
1288	0	0	0.0831	51.2639	4.26068	4583.31	COL4A6	collagen type IV alpha 6 chain
978	9.01e-306	8.83e-308	0.2016	37.5011	7.56156	1699.07	CDA	cytidine deaminase
4330	1.93e-303	1.9e-305	0.1289	37.3578	4.81722	941.23	MN1	MN1 proto-oncogene, transcriptional regulator
4486	8.74e-303	8.65e-305	0.1586	37.3171	5.91816	1024	MST1R	macrophage stimulating 1 receptor
80852	2.18e-302	2.17e-304	0.0708	37.2925	2.64155	2816.41	GRIP2	glutamate receptor interacting protein 2
374383	3.64e-302	3.64e-304	0.0762	37.2786	2.83906	1888.34	NCR3LG1	natural killer cell cytotoxicity receptor 3 ligand 1
84570	1.19e-301	1.2e-303	0.3002	37.2467	11.1828	8609.57	COL25A1	collagen type XXV alpha 1 chain
5021	4.46e-301	4.52e-303	0.114	-37.2111	-4.2402	2060.16	OXTR	oxytocin receptor
81618	5.35e-301	5.45e-303	0.0653	-37.2061	-2.43119	4814.23	ITM2C	integral membrane protein 2C
3914	2.24e-300	2.29e-302	0.1001	37.1675	3.71996	5464.55	LAMB3	laminin subunit beta 3
9236	1.95e-299	2e-301	0.0621	37.1091	2.30451	3315.06	CCPG1	cell cycle progression 1
64167	3.09e-299	3.19e-301	0.0744	-37.0966	-2.76046	2022.32	ERAP2	endoplasmic reticulum aminopeptidase 2
93663	4.87e-299	5.05e-301	0.0693	37.0842	2.57115	2437.42	ARHGAP18	Rho GTPase activating protein 18
286827	7.66e-299	8e-301	0.081	-37.0718	-3.00434	2172.79	TRIM59	tripartite motif containing 59
60370	8.69e-298	9.12e-300	0.0723	37.0062	2.67639	2238.55	AVPI1	arginine vasopressin induced 1
132720	6.95e-297	7.33e-299	0.0982	36.9498	3.6303	1044.62	FAM241A	family with sequence similarity 241 member A
3855	1.05e-296	1.11e-298	0.0585	36.9386	2.16111	40416.3	KRT7	keratin 7
85450	8.85e-296	9.42e-298	0.0905	36.8807	3.3392	2829.19	ITPRIP	inositol 1,4,5-trisphosphate receptor interacting protein
8497	1.81e-293	1.94e-295	0.1346	-36.7361	-4.94583	1066.07	PPFIA4	PTPRF interacting protein alpha 4
54913	5.05e-293	5.43e-295	0.1101	36.7081	4.04262	1013.82	RPP25	ribonuclease P and MRP subunit p25
8714	1.77e-292	1.92e-294	0.0706	36.6737	2.58989	7265.76	ABCC3	ATP binding cassette subfamily C member 3
9674	3.76e-292	4.08e-294	0.0705	36.6531	2.58371	2208.7	KIAA0040	KIAA0040
57509	5.4e-292	5.89e-294	0.0735	36.6431	2.69392	2945.41	MTUS1	microtubule associated scaffold protein 1
347733	2.85e-289	3.13e-291	0.1192	-36.4716	-4.34834	942.85	TUBB2B	tubulin beta 2B class IIb
54507	2.3e-288	2.53e-290	0.0776	-36.4143	-2.8255	2241.99	ADAMTSL4	ADAMTS like 4
2115	8.04e-287	8.9e-289	0.0992	36.3164	3.60327	961.71	ETV1	ETS variant transcription factor 1
91975	1.32e-286	1.47e-288	0.1697	36.3026	6.15945	1050.97	ZNF300	zinc finger protein 300
7025	2.16e-286	2.42e-288	0.1446	36.2889	5.24738	1040.32	NR2F1	nuclear receptor subfamily 2 group F member 1
5019	3.86e-286	4.33e-288	0.0582	36.2729	2.11244	8569.08	OXCT1	3-oxoacid CoA-transferase 1
23279	9.03e-285	1.02e-286	0.0577	36.1858	2.08674	9457.58	NUP160	nucleoporin 160
57713	1.11e-284	1.26e-286	0.097	36.1799	3.50905	1073.69	SFMBT2	Scm like with four mbt domains 2
387882	1.3e-284	1.48e-286	0.0689	-36.1755	-2.49225	2900.83	C12orf75	chromosome 12 open reading frame 75
4129	6.56e-283	7.51e-285	0.1816	36.0668	6.54931	1124.25	MAOB	monoamine oxidase B
92558	3.62e-282	4.16e-284	0.1277	36.0194	4.5982	824.82	BICDL1	BICD family like cargo adaptor 1
11167	1.16e-280	1.34e-282	0.0657	-35.9229	-2.36171	30500.9	FSTL1	follistatin like 1
6288	1.26e-279	1.46e-281	0.1356	-35.8564	-4.86259	1782.22	SAA1	serum amyloid A1
3552	5.58e-279	6.51e-281	0.0942	35.8148	3.37474	1110.37	IL1A	interleukin 1 alpha
55026	1.31e-277	1.53e-279	0.2207	-35.7266	-7.88364	2178.37	TMEM255A	transmembrane protein 255A
6794	1.78e-277	2.1e-279	0.1379	-35.7178	-4.9268	950.39	STK11	serine/threonine kinase 11
3872	3.49e-277	4.12e-279	0.0658	35.6988	2.34843	21858.2	KRT17	keratin 17
22873	1.41e-276	1.68e-278	0.0878	-35.6595	-3.13136	1979.6	DZIP1	DAZ interacting zinc finger protein 1
107984316	1.02e-275	1.22e-277	0.0777	35.604	2.76557	1669.95	LOC107984316	replaced by ID 374383
29968	3.25e-275	3.89e-277	0.0636	35.5713	2.26131	4890.47	PSAT1	phosphoserine aminotransferase 1
5332	6.65e-274	7.99e-276	0.1002	-35.4863	-3.55715	1948.52	PLCB4	phospholipase C beta 4
51400	6.45e-273	7.79e-275	0.0706	-35.4221	-2.50216	10536	PPME1	protein phosphatase methylesterase 1
54407	8.42e-273	1.02e-274	0.0565	35.4145	1.99993	40269.1	SLC38A2	solute carrier family 38 member 2
8839	2.58e-272	3.14e-274	0.1933	35.3828	6.83897	1175.69	CCN5	cellular communication network factor 5
25938	3.4e-272	4.16e-274	0.0675	35.3749	2.38715	2512.47	HEATR5A	HEAT repeat containing 5A
1152	1.54e-271	1.89e-273	0.0675	35.3321	2.38617	6455.46	CKB	creatine kinase B
153769	3.73e-270	4.6e-272	0.0917	35.2417	3.23045	1038.06	SH3RF2	SH3 domain containing ring finger 2
27132	1.21e-269	1.5e-271	0.1053	35.2082	3.70907	955.4	CPNE7	copine 7
5139	2.75e-269	3.42e-271	0.295	35.1848	10.3802	5143.14	PDE3A	phosphodiesterase 3A
107985544	1.7e-268	2.12e-270	0.1439	35.1329	5.05445	792.09	LOC107985544	uncharacterized LOC107985544
105376794	9.39e-268	1.18e-269	0.1033	-35.0841	-3.62347	2310.3	LOC105376794
316	1.06e-267	1.34e-269	0.0721	35.0805	2.52783	2764.63	AOX1	aldehyde oxidase 1
83857	4.22e-267	5.35e-269	0.0989	35.041	3.46683	4569.22	TMTC1	transmembrane O-mannosyltransferase targeting cadherins 1
445	8.56e-266	1.09e-267	0.0654	34.955	2.28682	4144.33	ASS1	argininosuccinate synthase 1
100533483	7.84e-265	1e-266	0.0657	34.8915	2.29252	2343.91	DNAAF4-CCPG1	DNAAF4-CCPG1 readthrough (NMD candidate)
650	1.27e-264	1.62e-266	0.2708	34.8776	9.44655	3233.29	BMP2	bone morphogenetic protein 2
84898	1.39e-264	1.79e-266	0.127	34.8748	4.43028	887.42	PLXDC2	plexin domain containing 2
2199	4.87e-263	6.29e-265	0.1387	-34.7727	-4.8244	1563.48	FBLN2	fibulin 2
6289	9.55e-263	1.24e-264	0.1672	-34.7532	-5.81111	987.94	SAA2	serum amyloid A2
10644	7.26e-262	9.46e-264	0.0801	-34.6947	-2.77909	3335.78	IGF2BP2	insulin like growth factor 2 mRNA binding protein 2
27076	1.06e-261	1.39e-263	0.1188	34.6836	4.12117	1030.32	LYPD3	LY6/PLAUR domain containing 3
22874	1.7e-261	2.23e-263	0.0993	34.67	3.44169	1074.49	PLEKHA6	pleckstrin homology domain containing A6
8612	4.56e-261	6.02e-263	0.0951	34.6414	3.2939	1085.11	PLPP2	phospholipid phosphatase 2
7083	6.93e-261	9.17e-263	0.0648	-34.6292	-2.24483	3733.81	TK1	thymidine kinase 1
25946	1.52e-260	2.02e-262	0.1165	34.6064	4.03127	920.74	ZNF385A	zinc finger protein 385A
3417	2.15e-259	2.87e-261	0.0571	34.5298	1.97221	7734.93	IDH1	isocitrate dehydrogenase (NADP(+)) 1
10409	2.49e-258	3.34e-260	0.0732	34.4586	2.52138	26049.8	BASP1	brain abundant membrane attached signal protein 1
7804	5.92e-256	7.96e-258	0.0594	34.2996	2.03807	5847.65	LRP8	LDL receptor related protein 8
5336	1.29e-254	1.75e-256	0.1121	34.2095	3.83442	854.84	PLCG2	phospholipase C gamma 2
7099	2.69e-254	3.64e-256	0.0713	34.188	2.4393	1773.58	TLR4	toll like receptor 4
493812	4.86e-254	6.61e-256	0.1181	34.1706	4.03585	732.82	HCG11	HLA complex group 11
143686	6.39e-254	8.73e-256	0.1897	34.1625	6.47957	960.44	SESN3	sestrin 3
1287	7.83e-254	1.07e-255	0.0721	34.1564	2.46431	8545.62	COL4A5	collagen type IV alpha 5 chain
55784	1.9e-252	2.62e-254	0.0821	34.0628	2.79735	1452.13	MCTP2	multiple C2 and transmembrane domain containing 2
4856	5.28e-252	7.3e-254	0.1089	34.0328	3.70709	2121.42	CCN3	cellular communication network factor 3
59271	7.08e-252	9.82e-254	0.0927	34.0241	3.15353	1148.22	EVA1C	eva-1 homolog C
80781	1.74e-251	2.42e-253	0.1598	-33.9975	-5.43272	1440.98	COL18A1	collagen type XVIII alpha 1 chain
4232	2.76e-251	3.86e-253	0.0893	-33.9838	-3.03426	4044.45	MEST	mesoderm specific transcript
309	8.81e-251	1.24e-252	0.0612	-33.9496	-2.07772	5391.27	ANXA6	annexin A6
4643	1.24e-250	1.74e-252	0.0776	33.9395	2.63359	12848.1	MYO1E	myosin IE
54873	3.71e-246	5.25e-248	0.2053	33.6345	6.90396	1061.68	PALMD	palmdelphin
55796	1.85e-245	2.63e-247	0.2758	33.5867	9.26188	2750.62	MBNL3	muscleblind like splicing regulator 3
4133	2.33e-245	3.31e-247	0.1989	33.5797	6.68014	1006.34	MAP2	microtubule associated protein 2
9235	1.77e-243	2.54e-245	0.1494	-33.4504	-4.99908	813.58	IL32	interleukin 32
4642	2.38e-243	3.41e-245	0.0952	33.4416	3.18347	1924.69	MYO1D	myosin ID
9124	1.61e-241	2.32e-243	0.0813	-33.3152	-2.70966	4892.21	PDLIM1	PDZ and LIM domain 1
92126	2.2e-241	3.19e-243	0.0761	33.3058	2.53581	1526.95	DSEL	dermatan sulfate epimerase like
6574	1.03e-240	1.5e-242	0.0553	33.2593	1.84	5859.55	SLC20A1	solute carrier family 20 member 1
3434	1.24e-240	1.8e-242	0.0751	33.2537	2.49856	2785.25	IFIT1	interferon induced protein with tetratricopeptide repeats 1
2013	1.59e-240	2.33e-242	0.0662	33.246	2.20009	4549.4	EMP2	epithelial membrane protein 2
55343	2.5e-239	3.67e-241	0.0862	33.1631	2.85725	2117.09	SLC35C1	solute carrier family 35 member C1
2621	1.65e-238	2.43e-240	0.0766	-33.1061	-2.53663	2040.28	GAS6	growth arrest specific 6
30008	2.05e-238	3.03e-240	0.1278	-33.0994	-4.23056	765.42	EFEMP2	EGF containing fibulin extracellular matrix protein 2
10884	1.44e-237	2.14e-239	0.0644	33.0404	2.12879	3424.32	MRPS30	mitochondrial ribosomal protein S30
5243	1.81e-237	2.69e-239	0.2218	33.0334	7.32608	1220.36	ABCB1	ATP binding cassette subfamily B member 1
11228	2.1e-237	3.14e-239	0.0606	33.0287	2.00192	3561.7	RASSF8	Ras association domain family member 8
9397	4.5e-237	6.75e-239	0.0843	-33.0056	-2.78173	1966.85	NMT2	N-myristoyltransferase 2
3226	2.85e-236	4.28e-238	0.2136	32.9496	7.03882	1062.68	HOXC10	homeobox C10
3613	1.18e-235	1.77e-237	0.0675	32.9065	2.22245	2833.89	IMPA2	inositol monophosphatase 2
162073	4.16e-235	6.31e-237	0.0647	32.868	2.12497	3866.95	ITPRIPL2	ITPRIP like 2
10049	4.93e-235	7.5e-237	0.0606	-32.8627	-1.99071	5574.05	DNAJB6	DnaJ heat shock protein family (Hsp40) member B6
388630	1.54e-234	2.36e-236	0.1316	32.8279	4.31999	666.48	TRABD2B	TraB domain containing 2B
1728	2.07e-234	3.16e-236	0.0657	32.8189	2.15698	11449.7	NQO1	NAD(P)H quinone dehydrogenase 1
5091	2.23e-233	3.43e-235	0.0804	32.7463	2.63124	1626.14	PC	pyruvate carboxylase
9500	3.95e-232	6.08e-234	0.293	-32.6584	-9.56914	3698.75	MAGED1	MAGE family member D1
54704	5.82e-232	9e-234	0.062	-32.6464	-2.02518	4530.47	PDP1	pyruvate dehydrogenase phosphatase catalytic subunit 1
144501	7.19e-232	1.12e-233	0.0796	32.6398	2.59651	9399.15	KRT80	keratin 80
2026	1.11e-231	1.74e-233	0.0691	-32.6263	-2.25526	5235.09	ENO2	enolase 2
3656	2.4e-231	3.76e-233	0.1006	32.6027	3.28125	871.56	IRAK2	interleukin 1 receptor associated kinase 2
84033	6.22e-231	9.75e-233	0.0747	32.5735	2.4339	1499.37	OBSCN	obscurin, cytoskeletal calmodulin and titin-interacting RhoGEF
284611	1.03e-230	1.61e-232	0.0613	32.558	1.99554	5569.5	EEIG2	EEIG family member 2
10964	1.27e-230	2e-232	0.2078	32.5514	6.76298	946.8	IFI44L	interferon induced protein 44 like
4147	1.81e-230	2.86e-232	0.1179	-32.5404	-3.83755	2235.3	MATN2	matrilin 2
56956	5.43e-230	8.64e-232	0.1201	32.5065	3.90562	685.52	LHX9	LIM homeobox 9
2619	7.29e-230	1.16e-231	0.1093	32.4973	3.55121	1122.71	GAS1	growth arrest specific 1
64065	1.99e-229	3.18e-231	0.0902	32.4664	2.92889	13941.3	PERP	p53 apoptosis effector related to PMP22
10347	1.26e-228	2.03e-230	0.0869	32.4093	2.81723	1181.87	ABCA7	ATP binding cassette subfamily A member 7
135228	1.53e-228	2.47e-230	0.0696	32.4033	2.25562	7191.81	CD109	CD109 molecule
493913	2.3e-228	3.71e-230	0.2004	32.3907	6.4919	870.29	PAPPA-AS1	PAPPA antisense RNA 1
221061	2.3e-228	3.72e-230	0.1606	-32.3906	-5.20059	891.2	FAM171A1	family with sequence similarity 171 member A1
4323	2.47e-228	4.02e-230	0.1559	-32.3883	-5.04825	1117.63	MMP14	matrix metallopeptidase 14
3075	1.14e-227	1.85e-229	0.1596	32.3411	5.16226	692.75	CFH	complement factor H
412	1.18e-227	1.93e-229	0.1069	32.3398	3.45627	2830.71	STS	steroid sulfatase
134957	1.29e-227	2.11e-229	0.0756	32.337	2.44494	2511.85	STXBP5	syntaxin binding protein 5
5673	3.52e-227	5.8e-229	0.1506	-32.3058	-4.86633	754.93	PSG5	pregnancy specific beta-1-glycoprotein 5
2262	7.42e-227	1.23e-228	0.1375	32.2826	4.4403	690.01	GPC5	glypican 5
4300	8.22e-227	1.36e-228	0.0795	32.2794	2.56514	1521.79	MLLT3	MLLT3 super elongation complex subunit
84617	2.29e-226	3.82e-228	0.0659	-32.2475	-2.12416	7835.35	TUBB6	tubulin beta 6 class V
6383	2.88e-226	4.81e-228	0.0862	-32.2403	-2.77877	1254.7	SDC2	syndecan 2
54509	3.31e-226	5.54e-228	0.0873	32.2359	2.81538	2052.69	RHOF	ras homolog family member F, filopodia associated
4059	5.24e-226	8.8e-228	0.1047	-32.2216	-3.37401	2520.59	BCAM	basal cell adhesion molecule (Lutheran blood group)
10290	1.05e-225	1.77e-227	0.099	-32.1999	-3.18872	1002.24	SPEG	striated muscle enriched protein kinase
123	1.25e-225	2.11e-227	0.068	-32.1944	-2.19037	2815.98	PLIN2	perilipin 2
10512	1.26e-225	2.14e-227	0.0664	32.1941	2.13637	3786.25	SEMA3C	semaphorin 3C
5445	1.94e-225	3.29e-227	0.0611	32.1807	1.96752	3388.21	PON2	paraoxonase 2
100505994	1.23e-224	2.1e-226	0.1411	32.123	4.5318	636.44	LUCAT1	lung cancer associated transcript 1
388	1.14e-223	1.95e-225	0.0707	32.0537	2.26524	2972.52	RHOB	ras homolog family member B
10723	1.32e-223	2.27e-225	0.0802	32.0489	2.56996	2139.66	SLC12A7	solute carrier family 12 member 7
23229	2.59e-223	4.46e-225	0.1476	-32.0279	-4.72578	781.57	ARHGEF9	Cdc42 guanine nucleotide exchange factor 9
4091	3.14e-223	5.41e-225	0.0768	32.0218	2.4605	1576.02	SMAD6	SMAD family member 6
6720	4.04e-223	6.99e-225	0.0626	32.0139	2.00452	3338.58	SREBF1	sterol regulatory element binding transcription factor 1
1140	1.85e-222	3.22e-224	0.1139	-31.9662	-3.64047	824.93	CHRNB1	cholinergic receptor nicotinic beta 1 subunit
414149	8.18e-222	1.42e-223	0.1632	-31.9197	-5.21057	719.2	ACBD7	acyl-CoA binding domain containing 7
1955	9.15e-222	1.6e-223	0.0794	31.9161	2.53565	5335.28	MEGF9	multiple EGF like domains 9
4603	1.63e-221	2.86e-223	0.067	-31.8979	-2.13764	3402.18	MYBL1	MYB proto-oncogene like 1
3958	3.8e-221	6.67e-223	0.0613	31.8713	1.95247	3547.95	LGALS3	galectin 3
101928034	6.23e-221	1.1e-222	0.1732	31.8557	5.51586	685.11	LOC101928034	uncharacterized LOC101928034
7037	6.65e-221	1.18e-222	0.0653	31.8535	2.08088	19399.7	TFRC	transferrin receptor
10090	1.7e-220	3.01e-222	0.114	31.824	3.62835	686.57	UST	uronyl 2-sulfotransferase
2887	4.56e-220	8.12e-222	0.0753	31.7929	2.39508	1837.69	GRB10	growth factor receptor bound protein 10
50512	6.1e-219	1.09e-220	0.0718	31.7112	2.27673	2393.19	PODXL2	podocalyxin like 2
3822	1.01e-217	1.82e-219	0.2289	31.6224	7.23862	1055.14	KLRC2	killer cell lectin like receptor C2
100133941	1.74e-216	3.12e-218	0.0667	31.5325	2.1042	2744.03	CD24	CD24 molecule
4638	2.23e-216	4.01e-218	0.124	-31.5245	-3.90941	2138.47	MYLK	myosin light chain kinase
30061	1.73e-215	3.13e-217	0.102	31.4593	3.21032	934.98	SLC40A1	solute carrier family 40 member 1
5754	2.56e-215	4.63e-217	0.1009	-31.4469	-3.17268	2206.32	PTK7	protein tyrosine kinase 7 (inactive)
960	3.51e-215	6.38e-217	0.0709	31.4367	2.2291	19726.8	CD44	CD44 molecule (Indian blood group)
10216	4.65e-214	8.47e-216	0.1182	31.3544	3.70479	920.26	PRG4	proteoglycan 4
23242	8.78e-214	1.6e-215	0.258	31.3341	8.08323	1427.66	COBL	cordon-bleu WH2 repeat protein
4217	2.14e-213	3.92e-215	0.1034	31.3055	3.23776	915.76	MAP3K5	mitogen-activated protein kinase kinase kinase 5
109729127	1.23e-212	2.27e-214	0.0607	31.2495	1.89652	5696.03	KRT7-AS	KRT7 antisense RNA 1
55806	2e-212	3.68e-214	0.1007	31.234	3.14483	2200.85	HR	HR lysine demethylase and nuclear receptor corepressor
6549	3.47e-212	6.42e-214	0.2203	31.2162	6.87781	896.44	SLC9A2	solute carrier family 9 member A2
27350	4.05e-212	7.5e-214	0.1145	-31.2112	-3.57486	1091.01	APOBEC3C	apolipoprotein B mRNA editing enzyme catalytic subunit 3C
114908	1.12e-211	2.07e-213	0.0527	-31.1787	-1.64438	23067.6	TMEM123	transmembrane protein 123
8076	1.77e-211	3.29e-213	0.1267	31.1638	3.94929	809.11	MFAP5	microfibril associated protein 5
64388	2.39e-211	4.47e-213	0.3145	31.1541	9.7968	3021.83	GREM2	gremlin 2, DAN family BMP antagonist
103611157	8.08e-211	1.51e-212	0.1352	-31.1149	-4.20673	918.44	TGFB2-OT1	TGFB2 overlapping transcript 1
64762	2.01e-210	3.78e-212	0.1291	31.0855	4.01164	726.6	GAREM1	GRB2 associated regulator of MAPK1 subtype 1
218	4.58e-210	8.64e-212	0.269	31.0589	8.35544	1570.94	ALDH3A1	aldehyde dehydrogenase 3 family member A1
6520	2.84e-209	5.37e-211	0.0683	31.0001	2.11826	6113.13	SLC3A2	solute carrier family 3 member 2
130271	3.19e-209	6.05e-211	0.1693	-30.9963	-5.24655	687.63	PLEKHH2	pleckstrin homology, MyTH4 and FERM domain containing H2
353091	4.14e-209	7.86e-211	0.1402	30.9878	4.34561	592.26	RAET1G	retinoic acid early transcript 1G
688	4.31e-209	8.22e-211	0.0909	30.9864	2.81609	6708.12	KLF5	KLF transcription factor 5
58528	6.23e-209	1.19e-210	0.1415	-30.9744	-4.38168	637.35	RRAGD	Ras related GTP binding D
81539	8.88e-209	1.7e-210	0.066	30.9629	2.04414	23939.9	SLC38A1	solute carrier family 38 member 1
306	4.39e-208	8.44e-210	0.063	30.9112	1.94844	4777.6	ANXA3	annexin A3
6337	1.82e-207	3.5e-209	0.0901	30.8652	2.78195	1335.72	SCNN1A	sodium channel epithelial 1 subunit alpha
257019	3.27e-207	6.33e-209	0.2082	30.8461	6.42087	775.47	FRMD3	FERM domain containing 3
51523	3.32e-207	6.44e-209	0.1174	-30.8455	-3.62077	1003.57	CXXC5	CXXC finger protein 5
84515	3.6e-207	6.99e-209	0.0646	-30.8428	-1.99385	6680.76	MCM8	minichromosome maintenance 8 homologous recombination repair factor
9856	6.76e-207	1.32e-208	0.1806	30.8223	5.56765	612.5	KIAA0319	KIAA0319
3679	3.02e-205	5.91e-207	0.119	-30.6988	-3.65452	731.92	ITGA7	integrin subunit alpha 7
90293	9.31e-205	1.83e-206	0.1028	30.6621	3.15256	817.9	KLHL13	kelch like family member 13
27090	1.36e-204	2.66e-206	0.0738	30.6498	2.26073	1776.37	ST6GALNAC4	ST6 N-acetylgalactosaminide alpha-2,6-sialyltransferase 4
51637	1.71e-204	3.37e-206	0.06	30.6421	1.83914	10056.2	RTRAF	RNA transcription, translation and transport factor
10140	3.49e-204	6.89e-206	0.0656	30.6188	2.00796	3802.26	TOB1	transducer of ERBB2, 1
126374	6.31e-204	1.25e-205	0.1126	-30.5993	-3.44615	792.98	WTIP	WT1 interacting protein
8470	9.86e-204	1.96e-205	0.1291	30.5847	3.94858	580.69	SORBS2	sorbin and SH3 domain containing 2
1953	3.72e-203	7.4e-205	0.0672	30.5412	2.0521	2320.04	MEGF6	multiple EGF like domains 6
54463	5.11e-203	1.02e-204	0.0984	30.5307	3.00318	958.3	RETREG1	reticulophagy regulator 1
6646	9.78e-203	1.96e-204	0.0667	30.5093	2.03585	5714.51	SOAT1	sterol O-acyltransferase 1
64359	2.75e-202	5.53e-204	0.0999	-30.4754	-3.04359	1704.47	NXN	nucleoredoxin
7280	1.37e-201	2.76e-203	0.0955	-30.4226	-2.90492	1016.87	TUBB2A	tubulin beta 2A class IIa
200879	6.63e-201	1.34e-202	0.146	30.3707	4.43523	555.11	LIPH	lipase H
100507127	7.66e-201	1.55e-202	0.1096	30.3659	3.32792	938.47	LINC00707	long intergenic non-protein coding RNA 707
2192	8.83e-201	1.79e-202	0.0861	30.3611	2.61535	6330.02	FBLN1	fibulin 1
57088	4.39e-200	8.94e-202	0.0799	30.3082	2.42129	1699.09	PLSCR4	phospholipid scramblase 4
2113	1.39e-199	2.84e-201	0.0928	-30.2701	-2.80758	3284.9	ETS1	ETS proto-oncogene 1, transcription factor
79191	2.86e-199	5.85e-201	0.1182	30.2462	3.57439	677.3	IRX3	iroquois homeobox 3
1291	3.5e-199	7.18e-201	0.1215	-30.2395	-3.67502	1882.37	COL6A1	collagen type VI alpha 1 chain
85236	8.62e-199	1.77e-200	0.0779	30.2096	2.35467	1711.98	H2BC12	H2B clustered histone 12
1396	3.95e-198	8.13e-200	0.2861	30.1592	8.62937	1653.39	CRIP1	cysteine rich protein 1
10891	4.72e-198	9.75e-200	0.1527	30.1532	4.60296	526.9	PPARGC1A	PPARG coactivator 1 alpha
113802	4.81e-198	9.96e-200	0.1486	30.1524	4.4793	589.46	HENMT1	HEN methyltransferase 1
7138	1.31e-197	2.72e-199	0.0973	-30.1192	-2.93076	927.16	TNNT1	troponin T1, slow skeletal type
6091	1.43e-197	2.98e-199	0.0874	30.1161	2.63317	3140.47	ROBO1	roundabout guidance receptor 1
2069	1.93e-197	4.04e-199	0.2148	30.1061	6.46565	744.51	EREG	epiregulin
55968	1.99e-197	4.16e-199	0.0677	-30.1051	-2.03777	3042.34	NSFL1C	NSFL1 cofactor
27242	3.87e-197	8.11e-199	0.1039	30.0829	3.12685	2757.86	TNFRSF21	TNF receptor superfamily member 21
7070	3.11e-196	6.55e-198	0.3383	-30.0135	-10.155	3904.66	THY1	Thy-1 cell surface antigen
6347	3.74e-196	7.89e-198	0.2374	-30.0072	-7.1237	1113.08	CCL2	C-C motif chemokine ligand 2
11098	2.03e-195	4.3e-197	0.06	29.9508	1.79814	19263.5	PRSS23	serine protease 23
54898	2.05e-195	4.35e-197	0.259	-29.9504	-7.75655	1330.09	ELOVL2	ELOVL fatty acid elongase 2
29767	3.19e-195	6.78e-197	0.1203	-29.9356	-3.60021	685.54	TMOD2	tropomodulin 2
84842	1.11e-194	2.37e-196	0.2079	29.8938	6.21462	685.02	HPDL	4-hydroxyphenylpyruvate dioxygenase like
875	2.61e-194	5.58e-196	0.0659	29.8652	1.96701	2547.68	CBS	cystathionine beta-synthase
57596	7.56e-194	1.62e-195	0.2365	29.8295	7.05606	868.62	BEGAIN	brain enriched guanylate kinase associated
6695	1.92e-193	4.12e-195	0.1038	29.7982	3.09438	5987.46	SPOCK1	SPARC (osteonectin), cwcv and kazal like domains proteoglycan 1
7092	1.25e-192	2.69e-194	0.2155	29.7353	6.40663	701.69	TLL1	tolloid like 1
1051	1.67e-192	3.61e-194	0.0739	29.7254	2.19716	2746.3	CEBPB	CCAAT enhancer binding protein beta
322	1.91e-192	4.13e-194	0.1174	-29.7209	-3.48905	1032.51	APBB1	amyloid beta precursor protein binding family B member 1
84919	3.92e-192	8.5e-194	0.0627	29.6966	1.86063	7229.29	PPP1R15B	protein phosphatase 1 regulatory subunit 15B
84733	2.25e-191	4.88e-193	0.0851	29.6377	2.52345	1055.71	CBX2	chromobox 2
645553	2.53e-191	5.51e-193	0.2372	29.6336	7.03051	853.44	IGFL2-AS1	IGFL2 antisense RNA 1
768	1.26e-190	2.76e-192	0.1157	-29.5793	-3.42378	1208.97	CA9	carbonic anhydrase 9
1512	3.01e-190	6.59e-192	0.1561	-29.5499	-4.61243	559.35	CTSH	cathepsin H
3176	4.25e-190	9.32e-192	0.2353	29.5382	6.9498	826.58	HNMT	histamine N-methyltransferase
5357	9.05e-190	1.99e-191	0.0716	-29.5125	-2.11196	1762.53	PLS1	plastin 1
4286	1.05e-189	2.32e-191	0.079	29.5073	2.33027	1686.2	MITF	melanocyte inducing transcription factor
54888	1.39e-189	3.07e-191	0.0596	29.4978	1.7584	10184.2	NSUN2	NOP2/Sun RNA methyltransferase 2
6622	2.24e-189	4.96e-191	0.2236	29.4816	6.5934	737.44	SNCA	synuclein alpha
54682	5.46e-189	1.21e-190	0.1017	29.4513	2.99455	1035.01	MANSC1	MANSC domain containing 1
104	1.01e-188	2.25e-190	0.0558	29.4303	1.64128	5953.4	ADARB1	adenosine deaminase RNA specific B1
29058	8.81e-188	1.96e-189	0.0655	-29.3567	-1.92326	3437.43	TMEM230	transmembrane protein 230
6641	9.78e-188	2.19e-189	0.1908	29.353	5.59915	557.14	SNTB1	syntrophin beta 1
3418	1.77e-186	3.96e-188	0.0908	-29.2542	-2.65695	1526.51	IDH2	isocitrate dehydrogenase (NADP(+)) 2
55008	2.09e-186	4.69e-188	0.1035	29.2485	3.02662	842.49	HERC6	HECT and RLD domain containing E3 ubiquitin protein ligase family member 6
399665	2.98e-186	6.71e-188	0.0857	29.2363	2.50642	2325.87	EEIG1	estrogen-induced osteoclastogenesis regulator 1
9586	7.46e-186	1.68e-187	0.1468	-29.2048	-4.28749	646.63	CREB5	cAMP responsive element binding protein 5
79822	1.28e-185	2.9e-187	0.1109	-29.1863	-3.23726	689.26	ARHGAP28	Rho GTPase activating protein 28
9659	1.45e-185	3.29e-187	0.0773	-29.1819	-2.25478	2449.65	PDE4DIP	phosphodiesterase 4D interacting protein
55366	2.7e-185	6.13e-187	0.0642	29.1606	1.8726	2685.03	LGR4	leucine rich repeat containing G protein-coupled receptor 4
129642	3.7e-185	8.44e-187	0.0696	-29.1497	-2.02891	2572.44	MBOAT2	membrane bound O-acyltransferase domain containing 2
4973	5.54e-185	1.26e-186	0.055	29.1358	1.60103	7569.66	OLR1	oxidized low density lipoprotein receptor 1
5420	8.32e-185	1.9e-186	0.1023	29.1218	2.9781	15283.9	PODXL	podocalyxin like
6352	2.76e-184	6.34e-186	0.2875	29.0805	8.36078	1373.2	CCL5	C-C motif chemokine ligand 5
4257	2.98e-184	6.84e-186	0.0563	29.0779	1.63759	7224.78	MGST1	microsomal glutathione S-transferase 1
3420	4.28e-184	9.87e-186	0.0604	-29.0653	-1.75585	3813.3	IDH3B	isocitrate dehydrogenase (NAD(+)) 3 non-catalytic subunit beta
347902	1.03e-183	2.37e-185	0.0803	29.0352	2.3303	1637.96	AMIGO2	adhesion molecule with Ig like domain 2
1514	1.12e-183	2.59e-185	0.068	29.0321	1.97422	6567.45	CTSL	cathepsin L
85012	1.86e-183	4.31e-185	0.093	-29.0145	-2.69919	1393.5	TCEAL3	transcription elongation factor A like 3
56986	4.05e-183	9.43e-185	0.0729	28.9876	2.11257	2171.48	DTWD1	DTW domain containing 1
50515	5.01e-183	1.17e-184	0.0981	28.9802	2.84387	871.95	CHST11	carbohydrate sulfotransferase 11
2707	9.85e-183	2.3e-184	0.1233	28.9568	3.57121	592.35	GJB3	gap junction protein beta 3
132864	1.44e-182	3.38e-184	0.0955	28.9436	2.76458	780.36	CPEB2	cytoplasmic polyadenylation element binding protein 2
5362	1.81e-182	4.26e-184	0.0883	28.9356	2.55463	1435.01	PLXNA2	plexin A2
9748	2.75e-182	6.47e-184	0.0546	28.9211	1.58047	6203.65	SLK	STE20 like kinase
2232	3.62e-182	8.53e-184	0.0968	-28.9116	-2.79989	953.72	FDXR	ferredoxin reductase
25943	4.25e-182	1e-183	0.1069	-28.906	-3.08987	760.86	DNAAF9	dynein axonemal assembly factor 9
9689	5.39e-182	1.28e-183	0.0586	28.8977	1.69249	23624	BZW1	basic leucine zipper and W2 domains 1
26207	3.21e-181	7.61e-183	0.0867	28.8359	2.5013	1134.5	PITPNC1	phosphatidylinositol transfer protein cytoplasmic 1
5205	3.41e-181	8.11e-183	0.0731	-28.8337	-2.10723	2619.34	ATP8B1	ATPase phospholipid transporting 8B1
9762	1.34e-180	3.2e-182	0.1074	-28.7861	-3.09254	988.76	LZTS3	leucine zipper tumor suppressor family member 3
2869	2.83e-179	6.75e-181	0.0926	28.6801	2.65545	1058.47	GRK5	G protein-coupled receptor kinase 5
27122	4.88e-179	1.17e-180	0.0742	-28.661	-2.12544	3099.54	DKK3	dickkopf WNT signaling pathway inhibitor 3
223117	5.52e-179	1.32e-180	0.1039	28.6567	2.97674	688.33	SEMA3D	semaphorin 3D
147920	1.07e-178	2.56e-180	0.2492	28.6337	7.13596	830.18	IGFL2	IGF like family member 2
221662	2.16e-178	5.22e-180	0.1314	-28.6088	-3.76062	621.14	RBM24	RNA binding motif protein 24
27131	3.31e-178	8e-180	0.0608	-28.5939	-1.73731	5078.74	SNX5	sorting nexin 5
4088	4.29e-178	1.04e-179	0.0677	-28.5848	-1.93592	5742.58	SMAD3	SMAD family member 3
54852	4.5e-178	1.09e-179	0.0777	28.583	2.22015	1679.57	PAQR5	progestin and adipoQ receptor family member 5
51435	5.63e-178	1.37e-179	0.0639	28.5751	1.82458	5515.64	SCARA3	scavenger receptor class A member 3
4013	7.31e-178	1.78e-179	0.3168	28.566	9.049	1800.99	VWA5A	von Willebrand factor A domain containing 5A
2152	8.2e-178	2e-179	0.0689	-28.5619	-1.96659	10181	F3	coagulation factor III, tissue factor
8503	1.18e-177	2.88e-179	0.1158	28.5492	3.30562	596.13	PIK3R3	phosphoinositide-3-kinase regulatory subunit 3
6926	2.47e-177	6.06e-179	0.0941	28.5231	2.68501	1395.02	TBX3	T-box transcription factor 3
1122	2.58e-177	6.34e-179	0.0563	28.5215	1.60494	7743.13	CHML	CHM like Rab escort protein
7227	4e-177	9.85e-179	0.0983	28.5061	2.8034	835.82	TRPS1	transcriptional repressor GATA binding 1
22837	4.08e-177	1.01e-178	0.2109	28.5053	6.01051	575.66	COBLL1	cordon-bleu WH2 repeat protein like 1
56675	7.65e-177	1.89e-178	0.1124	-28.4832	-3.20145	703.35	NRIP3	nuclear receptor interacting protein 3
56937	1.79e-176	4.45e-178	0.0956	28.4532	2.72031	1006.94	PMEPA1	prostate transmembrane protein, androgen induced 1
375791	2.67e-176	6.64e-178	0.1465	28.4391	4.16604	476.51	CYSRT1	cysteine rich tail 1
643401	4.31e-176	1.07e-177	0.1872	28.4223	5.32091	505.67	PURPL	p53 upregulated regulator of p53 levels
715	4.54e-176	1.13e-177	0.0901	-28.4204	-2.56097	3176.95	C1R	complement C1r
65986	5.56e-176	1.39e-177	0.1135	-28.4132	-3.22515	689.62	ZBTB10	zinc finger and BTB domain containing 10
89122	5.76e-176	1.44e-177	0.1745	-28.4119	-4.95737	560.15	TRIM4	tripartite motif containing 4
7851	9.36e-176	2.35e-177	0.1996	28.3947	5.6666	527.27	MALL	mal, T cell differentiation protein like
113263	1.04e-175	2.62e-177	0.0824	28.3909	2.33871	1260.58	GLCCI1	glucocorticoid induced 1
54502	1.23e-175	3.09e-177	0.1165	28.385	3.30558	592.79	RBM47	RNA binding motif protein 47
649	3.54e-175	8.95e-177	0.0655	28.3476	1.85783	2680.59	BMP1	bone morphogenetic protein 1
29015	5.85e-175	1.48e-176	0.1114	-28.3299	-3.1555	2539.64	SLC43A3	solute carrier family 43 member 3
7277	6.66e-175	1.69e-176	0.0702	28.3252	1.98831	4156.02	TUBA4A	tubulin alpha 4a
202052	9.35e-175	2.38e-176	0.1014	-28.3132	-2.87182	803.05	DNAJC18	DnaJ heat shock protein family (Hsp40) member C18
51809	1.27e-174	3.23e-176	0.0682	28.3024	1.93103	2414.4	GALNT7	polypeptide N-acetylgalactosaminyltransferase 7
4514	2.18e-174	5.57e-176	0.0704	28.2832	1.99075	233059	COX3	cytochrome c oxidase subunit III
51477	2.24e-174	5.74e-176	0.1188	-28.2821	-3.36038	612.99	ISYNA1	inositol-3-phosphate synthase 1
51196	2.64e-174	6.77e-176	0.0912	-28.2763	-2.57792	1048.36	PLCE1	phospholipase C epsilon 1
25840	3.29e-174	8.45e-176	0.0919	28.2684	2.59673	1098.24	METTL7A	methyltransferase like 7A
7052	1.75e-173	4.52e-175	0.0992	28.2092	2.79934	5126.59	TGM2	transglutaminase 2
9603	1.77e-173	4.56e-175	0.0755	-28.2088	-2.12972	1803.48	NFE2L3	NFE2 like bZIP transcription factor 3
23336	2.26e-173	5.83e-175	0.0681	28.2001	1.92051	2755.53	SYNM	synemin
28231	2.3e-173	5.97e-175	0.0752	28.1993	2.1194	1682.89	SLCO4A1	solute carrier organic anion transporter family member 4A1
5137	3.05e-173	7.91e-175	0.1243	-28.1893	-3.50356	611.16	PDE1C	phosphodiesterase 1C
79729	4.56e-173	1.19e-174	0.0921	-28.1749	-2.59361	999.56	SH3D21	SH3 domain containing 21
200316	5.56e-173	1.45e-174	0.1252	-28.1678	-3.52537	601.77	APOBEC3F	apolipoprotein B mRNA editing enzyme catalytic subunit 3F
9706	9.69e-173	2.53e-174	0.0752	-28.1481	-2.11549	2157.68	ULK2	unc-51 like autophagy activating kinase 2
3275	1.05e-172	2.76e-174	0.0703	-28.145	-1.97968	2245.28	PRMT2	protein arginine methyltransferase 2
51422	1.63e-172	4.28e-174	0.092	-28.1294	-2.58691	1173.57	PRKAG2	protein kinase AMP-activated non-catalytic subunit gamma 2
100507056	1.49e-171	3.91e-173	0.3904	28.0508	10.9503	4275.08	CCAT1	colon cancer associated transcript 1
230	3.99e-171	1.05e-172	0.1093	-28.0156	-3.06108	1035.38	ALDOC	aldolase, fructose-bisphosphate C
128637	4.98e-171	1.31e-172	0.0737	-28.0076	-2.06473	2487.38	TBC1D20	TBC1 domain family member 20
10395	7.57e-171	2e-172	0.3053	-27.9926	-8.54587	1687.13	DLC1	DLC1 Rho GTPase activating protein
7570	1.08e-170	2.86e-172	0.0864	-27.9798	-2.41799	1171.82	ZNF22	zinc finger protein 22
200407	1.27e-170	3.36e-172	0.249	27.9741	6.96634	738.86	CREG2	cellular repressor of E1A stimulated genes 2
51083	1.37e-170	3.65e-172	0.1538	27.9711	4.3011	453.69	GAL	galanin and GMAP prepropeptide
26112	2.8e-170	7.45e-172	0.1388	-27.9456	-3.87795	554.02	CCDC69	coiled-coil domain containing 69
9837	1.38e-169	3.69e-171	0.0681	-27.8884	-1.89782	2381.18	GINS1	GINS complex subunit 1
113452	1.69e-169	4.52e-171	0.1485	-27.8811	-4.13953	529.75	TMEM54	transmembrane protein 54
9949	2.73e-169	7.31e-171	0.0748	27.8639	2.08495	2315.38	AMMECR1	AMMECR nuclear protein 1
255488	5.54e-169	1.49e-170	0.1538	-27.8384	-4.28184	556.15	RNF144B	ring finger protein 144B
23105	7.2e-169	1.94e-170	0.3906	27.829	10.8704	4044.81	FSTL4	follistatin like 4
222584	1.57e-168	4.23e-170	0.1671	27.8009	4.64631	453.99	FAM83B	family with sequence similarity 83 member B
10437	1.78e-168	4.81e-170	0.1166	27.7963	3.24084	1845.45	IFI30	IFI30 lysosomal thiol reductase
84918	7.63e-168	2.06e-169	0.0874	27.7439	2.42414	5670.83	LRP11	LDL receptor related protein 11
79987	9.34e-167	2.53e-168	0.1756	27.6535	4.8547	461.78	SVEP1	sushi, von Willebrand factor type A, EGF and pentraxin domain containing 1
55161	1.1e-166	2.98e-168	0.0593	27.6476	1.63958	3587.47	TMEM33	transmembrane protein 33
7162	4.06e-166	1.11e-167	0.083	27.6002	2.29057	3123.1	TPBG	trophoblast glycoprotein
102724560	4.74e-166	1.29e-167	0.0686	27.5946	1.89368	2275.43	LOC102724560	cystathionine beta-synthase like
11142	7.55e-166	2.06e-167	0.1145	-27.5776	-3.15879	677.88	PKIG	cAMP-dependent protein kinase inhibitor gamma
55859	1.79e-165	4.9e-167	0.368	-27.5463	-10.1364	3245.73	BEX1	brain expressed X-linked 1
9783	6.9e-165	1.89e-166	0.1666	-27.4972	-4.58124	534.58	RIMS3	regulating synaptic membrane exocytosis 3
23231	2.2e-164	6.04e-166	0.0784	27.4551	2.15299	3346.85	SEL1L3	SEL1L family member 3
444	2.23e-164	6.14e-166	0.0696	27.4545	1.91201	30086.8	ASPH	aspartate beta-hydroxylase
9749	1.03e-163	2.85e-165	0.0645	27.3986	1.76796	2428.05	PHACTR2	phosphatase and actin regulator 2
4179	3.55e-163	9.81e-165	0.0593	27.3535	1.62165	17073.8	CD46	CD46 molecule
64220	6.44e-163	1.78e-164	0.2982	27.3316	8.1502	1099.38	STRA6	signaling receptor and transporter of retinol STRA6
10951	8.58e-163	2.38e-164	0.0663	-27.3211	-1.81188	7247.85	CBX1	chromobox 1
726	2.09e-162	5.8e-164	0.1894	-27.2886	-5.16902	559.42	CAPN5	calpain 5
301	2.51e-162	6.98e-164	0.0616	27.2818	1.68066	27112.7	ANXA1	annexin A1
8543	2.57e-162	7.18e-164	0.0715	27.2807	1.95115	1773.1	LMO4	LIM domain only 4
3983	2.87e-162	8.02e-164	0.0781	27.2767	2.12955	5347.47	ABLIM1	actin binding LIM protein 1
84674	3.59e-162	1e-163	0.1038	27.2684	2.83091	747.27	CARD6	caspase recruitment domain family member 6
79152	4.46e-162	1.25e-163	0.1957	27.2604	5.3358	491.66	FA2H	fatty acid 2-hydroxylase
84224	1.08e-161	3.04e-163	0.2266	-27.2278	-6.16889	630.47	NBPF3	NBPF member 3
1837	1.31e-161	3.68e-163	0.1304	27.2209	3.54971	511.65	DTNA	dystrobrevin alpha
3373	1.63e-161	4.61e-163	0.1846	27.2126	5.02389	444.83	HYAL1	hyaluronidase 1
1490	4.02e-161	1.14e-162	0.1063	-27.1795	-2.88784	3897.02	CCN2	cellular communication network factor 2
6319	4.26e-161	1.21e-162	0.086	27.1772	2.33616	20550.7	SCD	stearoyl-CoA desaturase
1719	4.89e-161	1.39e-162	0.0541	-27.1721	-1.4693	9795.62	DHFR	dihydrofolate reductase
10626	5.67e-161	1.61e-162	0.0771	27.1666	2.09499	1680.3	TRIM16	tripartite motif containing 16
6623	8.76e-161	2.5e-162	0.1643	27.1505	4.45969	454.24	SNCG	synuclein gamma
102724398	9.1e-161	2.6e-162	0.1515	27.149	4.11197	417.57	CH507-42P11.6	uncharacterized CH507-42P11.6
290	2.09e-160	5.96e-162	0.0998	27.1185	2.70681	1134.88	ANPEP	alanyl aminopeptidase, membrane
8804	6.33e-160	1.81e-161	0.0565	27.0775	1.53098	4766.47	CREG1	cellular repressor of E1A stimulated genes 1
7153	8.61e-160	2.47e-161	0.0495	-27.0661	-1.34103	32301.4	TOP2A	DNA topoisomerase II alpha
51274	8.63e-160	2.48e-161	0.094	27.0659	2.54548	2922.35	KLF3	KLF transcription factor 3
130340	1.37e-159	3.95e-161	0.0886	27.0487	2.39653	1068.75	AP1S3	adaptor related protein complex 1 subunit sigma 3
8743	2.53e-159	7.3e-161	0.0958	27.0261	2.58795	1068.8	TNFSF10	TNF superfamily member 10
4253	3.99e-159	1.15e-160	0.0817	27.0092	2.2073	1119.67	MIA2	MIA SH3 domain ER export factor 2
6590	5.28e-159	1.53e-160	0.2985	26.9987	8.0596	1032.74	SLPI	secretory leukocyte peptidase inhibitor
100505881	6.28e-159	1.82e-160	0.3034	-26.9923	-8.19057	1266.93	MAGI2-AS3	MAGI2 antisense RNA 3
10052	9.14e-159	2.66e-160	0.0763	-26.9783	-2.05779	2739.96	GJC1	gap junction protein gamma 1
10232	1.99e-158	5.79e-160	0.08	26.9494	2.15483	2909.8	MSLN	mesothelin
1535	3.21e-158	9.37e-160	0.0762	26.9316	2.05187	1934.8	CYBA	cytochrome b-245 alpha chain
197259	3.69e-158	1.08e-159	0.0983	26.9264	2.64745	923.32	MLKL	mixed lineage kinase domain like pseudokinase
359845	4.37e-158	1.28e-159	0.0957	-26.92	-2.57503	1602.59	RFLNB	refilin B
4354	1.3e-157	3.83e-159	0.0895	-26.8794	-2.40689	977.22	MPP1	MAGUK p55 scaffold protein 1
100113407	1.32e-157	3.89e-159	0.0925	-26.8788	-2.48632	906.3	TMEM170B	transmembrane protein 170B
5328	2.59e-157	7.63e-159	0.1113	-26.8537	-2.98993	914.94	PLAU	plasminogen activator, urokinase
105375726	3.01e-157	8.87e-159	0.1975	26.8481	5.30161	442.96	MAL2-AS1	MAL2 antisense RNA 1
83875	3.86e-157	1.14e-158	0.1975	26.8388	5.3007	436.37	BCO2	beta-carotene oxygenase 2
5045	3.92e-157	1.16e-158	0.0913	26.8381	2.44952	5998.52	FURIN	furin, paired basic amino acid cleaving enzyme
388507	5.46e-157	1.62e-158	0.2224	-26.8257	-5.96712	572.27	ZNF788P	zinc finger family member 788, pseudogene
222171	5.56e-157	1.65e-158	0.1823	26.825	4.88889	429.88	PRR15	proline rich 15
2052	1.31e-156	3.91e-158	0.0766	26.7929	2.05128	3544.7	EPHX1	epoxide hydrolase 1
728927	1.37e-156	4.09e-158	0.1047	-26.7912	-2.80462	873.06	ZNF736	zinc finger protein 736
6559	1.4e-156	4.17e-158	0.3668	26.7905	9.82574	2242.15	SLC12A3	solute carrier family 12 member 3
51177	1.55e-156	4.64e-158	0.1393	-26.7865	-3.7313	568.11	PLEKHO1	pleckstrin homology domain containing O1
6897	3.41e-156	1.02e-157	0.057	26.757	1.52496	20147.7	TARS1	threonyl-tRNA synthetase 1
10333	5.31e-156	1.59e-157	0.1814	26.7405	4.85085	419.07	TLR6	toll like receptor 6
649446	7.16e-156	2.15e-157	0.117	26.7292	3.12714	623.39	DLGAP1-AS1	DLGAP1 antisense RNA 1
9452	1.05e-155	3.15e-157	0.2914	-26.715	-7.78418	1076.4	ITM2A	integral membrane protein 2A
259173	2.78e-155	8.39e-157	0.0806	26.6784	2.14977	1752.81	ALS2CL	ALS2 C-terminal like
6781	4.01e-155	1.21e-156	0.2455	-26.6646	-6.54733	731.82	STC1	stanniocalcin 1
1081	4.74e-155	1.44e-156	0.4056	26.6582	10.8122	3607.47	CGA	glycoprotein hormones, alpha polypeptide
26586	4.89e-155	1.48e-156	0.0568	-26.657	-1.51297	6303.07	CKAP2	cytoskeleton associated protein 2
5033	1.03e-154	3.12e-156	0.0675	-26.6291	-1.79701	4124.05	P4HA1	prolyl 4-hydroxylase subunit alpha 1
6594	1.63e-154	4.95e-156	0.0581	-26.6119	-1.54587	4562.79	SMARCA1	SWI/SNF related, matrix associated, actin dependent regulator of chromatin, subfamily a, member 1
63895	6e-154	1.83e-155	0.4209	26.5627	11.1798	4295.77	PIEZO2	piezo type mechanosensitive ion channel component 2
158399	6.43e-154	1.96e-155	0.094	-26.5601	-2.49685	1143.76	ZNF483	zinc finger protein 483
11322	8.43e-154	2.58e-155	0.1035	26.5498	2.74738	714.13	TMC6	transmembrane channel like 6
110117499	2.47e-153	7.58e-155	0.1241	26.5093	3.29103	504.17	P3R3URF-PIK3R3	P3R3URF-PIK3R3 readthrough
222487	2.99e-153	9.2e-155	0.1972	26.502	5.22525	438.44	ADGRG3	adhesion G protein-coupled receptor G3
9145	4.52e-153	1.39e-154	0.2106	-26.4864	-5.57739	509.15	SYNGR1	synaptogyrin 1
8829	5.12e-153	1.58e-154	0.0974	26.4816	2.57834	2638.57	NRP1	neuropilin 1
5293	1.27e-152	3.91e-154	0.1083	-26.4474	-2.86434	1269.23	PIK3CD	phosphatidylinositol-4,5-bisphosphate 3-kinase catalytic subunit delta
10299	3.44e-152	1.06e-153	0.0534	26.4096	1.41016	18294.6	MARCHF6	membrane associated ring-CH-type finger 6
56603	6.95e-152	2.15e-153	0.1424	26.3829	3.75644	470.11	CYP26B1	cytochrome P450 family 26 subfamily B member 1
3875	1.91e-151	5.92e-153	0.0554	26.3446	1.46013	34164.6	KRT18	keratin 18
1794	2.73e-151	8.5e-153	0.1704	-26.3309	-4.48584	577.28	DOCK2	dedicator of cytokinesis 2
29126	4.45e-151	1.39e-152	0.1506	-26.3123	-3.96335	508.03	CD274	CD274 molecule
224	4.85e-151	1.51e-152	0.0597	26.309	1.57132	7053.44	ALDH3A2	aldehyde dehydrogenase 3 family member A2
51700	8.76e-151	2.74e-152	0.1551	26.2865	4.076	416.07	CYB5R2	cytochrome b5 reductase 2
6617	1.03e-150	3.23e-152	0.0682	-26.2801	-1.7925	3869.19	SNAPC1	small nuclear RNA activating complex polypeptide 1
64778	1.06e-150	3.32e-152	0.0645	26.2792	1.69375	9707.67	FNDC3B	fibronectin type III domain containing 3B
8991	1.07e-150	3.37e-152	0.09	26.2786	2.3639	1062.06	SELENBP1	selenium binding protein 1
7046	1.68e-150	5.29e-152	0.063	-26.2614	-1.65469	3592.31	TGFBR1	transforming growth factor beta receptor 1
7127	4.14e-150	1.3e-151	0.0788	26.2271	2.06624	8056.91	TNFAIP2	TNF alpha induced protein 2
1182	4.73e-150	1.49e-151	0.0711	26.222	1.86544	2764.46	CLCN3	chloride voltage-gated channel 3
10783	4.89e-150	1.55e-151	0.0888	-26.2206	-2.32876	1702.74	NEK6	NIMA related kinase 6
646	4.89e-150	1.55e-151	0.3159	-26.2205	-8.28295	1294.24	BNC1	basonuclin 1
56256	1.18e-149	3.74e-151	0.118	-26.1869	-3.09078	680.52	SERTAD4	SERTA domain containing 4
140576	1.36e-149	4.33e-151	0.0603	26.1814	1.57931	8599.64	S100A16	S100 calcium binding protein A16
23596	1.82e-149	5.81e-151	0.0878	26.1702	2.29745	973.63	OPN3	opsin 3
80315	2.24e-149	7.15e-151	0.0685	26.1623	1.79294	2464.91	CPEB4	cytoplasmic polyadenylation element binding protein 4
9780	3.19e-149	1.02e-150	0.0784	26.1487	2.0494	7972.28	PIEZO1	piezo type mechanosensitive ion channel component 1
55691	4.26e-149	1.36e-150	0.1077	-26.1376	-2.81631	729.95	FRMD4A	FERM domain containing 4A
11022	1.18e-148	3.79e-150	0.1007	-26.0985	-2.6269	737.93	TDRKH	tudor and KH domain containing
1457	4.58e-148	1.47e-149	0.0626	-26.0466	-1.63006	9000.5	CSNK2A1	casein kinase 2 alpha 1
115290	4.67e-148	1.5e-149	0.1051	-26.0458	-2.73752	675.48	FBXO17	F-box protein 17
3691	6.11e-148	1.97e-149	0.0996	26.0354	2.59196	7260.35	ITGB4	integrin subunit beta 4
152503	6.78e-148	2.19e-149	0.098	26.0313	2.55059	2737.31	SH3D19	SH3 domain containing 19
120224	8.43e-148	2.72e-149	0.2388	26.0229	6.2147	499.26	TMEM45B	transmembrane protein 45B
64753	1.3e-147	4.2e-149	0.143	-26.0063	-3.71772	474.14	CCDC136	coiled-coil domain containing 136
5111	1.85e-147	6e-149	0.0552	-25.9926	-1.43428	10650.1	PCNA	proliferating cell nuclear antigen
3164	5.27e-147	1.71e-148	0.0885	25.9523	2.29606	1637.08	NR4A1	nuclear receptor subfamily 4 group A member 1
26958	9.82e-147	3.19e-148	0.0739	-25.9283	-1.9163	1477.18	COPG2	COPI coat complex subunit gamma 2
79836	1.66e-146	5.41e-148	0.3245	25.908	8.40752	1103.21	LONRF3	LON peptidase N-terminal domain and ring finger 3
3690	1.89e-146	6.15e-148	0.1602	-25.903	-4.15068	564.1	ITGB3	integrin subunit beta 3
51043	2.02e-146	6.61e-148	0.0737	25.9003	1.90978	2644.24	ZBTB7B	zinc finger and BTB domain containing 7B
22998	3.98e-146	1.3e-147	0.0768	25.8741	1.98644	15476.5	LIMCH1	LIM and calponin homology domains 1
94025	4.35e-146	1.43e-147	0.4215	25.8706	10.9032	3546.68	MUC16	mucin 16, cell surface associated
5129	9.59e-146	3.15e-147	0.1062	-25.84	-2.74368	1903.67	CDK18	cyclin dependent kinase 18
10135	1.63e-145	5.36e-147	0.0537	-25.8195	-1.38739	9620.34	NAMPT	nicotinamide phosphoribosyltransferase
6272	2.03e-145	6.68e-147	0.078	-25.811	-2.01334	3115.84	SORT1	sortilin 1
55224	5.35e-145	1.77e-146	0.1178	-25.7733	-3.03502	694.17	ETNK2	ethanolamine kinase 2
8744	5.53e-145	1.83e-146	0.0916	25.772	2.36029	1202.83	TNFSF9	TNF superfamily member 9
3823	5.93e-145	1.96e-146	0.3106	25.7692	8.00274	913.48	KLRC3	killer cell lectin like receptor C3
5208	9.48e-145	3.14e-146	0.0858	25.751	2.20959	1560.38	PFKFB2	6-phosphofructo-2-kinase/fructose-2,6-biphosphatase 2
6715	6.54e-144	2.17e-145	0.0698	25.6759	1.79214	2074.9	SRD5A1	steroid 5 alpha-reductase 1
7643	7.81e-144	2.6e-145	0.2661	-25.669	-6.83163	682.86	ZNF90	zinc finger protein 90
51088	1.33e-142	4.43e-144	0.0642	25.5584	1.64121	4705.26	KLHL5	kelch like family member 5
144406	1.81e-142	6.04e-144	0.1729	-25.5463	-4.41664	426.73	CFAP251	cilia and flagella associated protein 251
168455	2.96e-142	9.9e-144	0.0947	-25.527	-2.41641	914.17	CCDC71L	coiled-coil domain containing 71 like
55799	3.03e-142	1.01e-143	0.3316	25.526	8.46323	1091.85	CACNA2D3	calcium voltage-gated channel auxiliary subunit alpha2delta 3
114884	1.14e-141	3.83e-143	0.0748	25.474	1.90621	2171.67	OSBPL10	oxysterol binding protein like 10
57664	1.29e-141	4.32e-143	0.1605	-25.4693	-4.08686	460.18	PLEKHA4	pleckstrin homology domain containing A4
9265	1.72e-141	5.78e-143	0.0825	-25.4579	-2.0994	4117.95	CYTH3	cytohesin 3
1515	2.19e-141	7.38e-143	0.1116	-25.4482	-2.83912	615.25	CTSV	cathepsin V
4837	2.58e-141	8.69e-143	0.0741	-25.4418	-1.88554	5598.61	NNMT	nicotinamide N-methyltransferase
8532	7.16e-141	2.42e-142	0.1485	-25.4016	-3.77089	432.72	CPZ	carboxypeptidase Z
84985	9.54e-141	3.23e-142	0.3173	25.3903	8.05667	906.95	FAM83A	family with sequence similarity 83 member A
10472	2.17e-140	7.36e-142	0.0924	-25.3578	-2.34348	913.48	ZBTB18	zinc finger and BTB domain containing 18
11009	2.43e-140	8.24e-142	0.1261	25.3534	3.19613	515.86	IL24	interleukin 24
728613	4.31e-140	1.46e-141	0.1096	25.3308	2.77637	595.85	PDCD6P1	PDCD6 pseudogene 1
11162	6.61e-140	2.25e-141	0.0827	25.3138	2.09233	1101.03	NUDT6	nudix hydrolase 6
2256	6.7e-140	2.29e-141	0.1358	-25.3132	-3.43837	511.76	FGF11	fibroblast growth factor 11
83891	1.33e-139	4.55e-141	0.0795	25.2861	2.01058	1542.8	SNX25	sorting nexin 25
1184	1.45e-139	4.96e-141	0.0967	25.2826	2.44472	908.51	CLCN5	chloride voltage-gated channel 5
54742	2.02e-139	6.91e-141	0.0737	25.2695	1.86179	2179.02	LY6K	lymphocyte antigen 6 family member K
3151	2.1e-139	7.21e-141	0.0645	-25.2679	-1.62921	13279.1	HMGN2	high mobility group nucleosomal binding domain 2
283987	3.7e-139	1.27e-140	0.1586	-25.2454	-4.0051	522.02	HID1	HID1 domain containing
90441	4.69e-139	1.61e-140	0.0606	25.236	1.52944	2831.55	ZNF622	zinc finger protein 622
8565	5.72e-139	1.97e-140	0.0583	25.228	1.47189	6046.07	YARS1	tyrosyl-tRNA synthetase 1
6659	6.36e-139	2.19e-140	0.0873	25.2238	2.20113	1072.66	SOX4	SRY-box transcription factor 4
4016	7.71e-139	2.67e-140	0.1419	-25.2161	-3.57838	554.93	LOXL1	lysyl oxidase like 1
2191	1.29e-138	4.48e-140	0.2486	25.1955	6.26482	480.6	FAP	fibroblast activation protein alpha
122786	1.34e-138	4.65e-140	0.0678	-25.1941	-1.70921	2976.06	FRMD6	FERM domain containing 6
91768	2.16e-138	7.52e-140	0.1105	25.175	2.7813	719.19	CABLES1	Cdk5 and Abl enzyme substrate 1
57619	2.27e-138	7.91e-140	0.0924	25.173	2.32678	2186.95	SHROOM3	shroom family member 3
8535	3.01e-138	1.05e-139	0.0756	25.1618	1.90182	1425.61	CBX4	chromobox 4
30817	4.13e-138	1.44e-139	0.1592	25.1492	4.00469	405.14	ADGRE2	adhesion G protein-coupled receptor E2
254427	5.33e-138	1.86e-139	0.111	-25.139	-2.78928	1694.46	PROSER2	proline and serine rich 2
730101	7.99e-138	2.8e-139	0.099	-25.1229	-2.48746	751.89	LOC730101	uncharacterized LOC730101
4774	1.29e-137	4.54e-139	0.1134	25.1037	2.84678	1347.66	NFIA	nuclear factor I A
55536	1.67e-137	5.86e-139	0.0593	-25.0935	-1.48756	4642.26	CDCA7L	cell division cycle associated 7 like
255027	1.88e-137	6.6e-139	0.1743	25.0887	4.37347	355.3	MPV17L	MPV17 mitochondrial inner membrane protein like
375449	2.45e-137	8.63e-139	0.1445	25.0781	3.62338	380.24	MAST4	microtubule associated serine/threonine kinase family member 4
6652	2.84e-137	1e-138	0.0759	25.0721	1.90204	1595.85	SORD	sorbitol dehydrogenase
949	5.03e-137	1.78e-138	0.0751	25.0493	1.88151	5441.24	SCARB1	scavenger receptor class B member 1
134147	7.31e-137	2.59e-138	0.0825	25.0343	2.06588	2966.63	CMBL	carboxymethylenebutenolidase homolog
10280	1.27e-136	4.5e-138	0.0693	25.0123	1.73222	5353.4	SIGMAR1	sigma non-opioid intracellular receptor 1
57624	1.37e-136	4.87e-138	0.3326	25.0091	8.3182	987.7	NYAP2	neuronal tyrosine-phosphorylated phosphoinositide-3-kinase adaptor 2
51309	2.38e-136	8.46e-138	0.2121	-24.987	-5.30085	422.14	ARMCX1	armadillo repeat containing X-linked 1
6277	2.42e-136	8.62e-138	0.0665	24.9863	1.66043	20406.7	S100A6	S100 calcium binding protein A6
4565	7.25e-136	2.58e-137	0.122	24.9424	3.04419	515.02	TRNI	tRNA-Ile
27115	8.5e-136	3.03e-137	0.1664	24.9359	4.15018	364.52	PDE7B	phosphodiesterase 7B
89848	8.84e-136	3.16e-137	0.0702	-24.9343	-1.75038	1721.4	FCHSD1	FCH and double SH3 domains 1
199731	1.18e-135	4.21e-137	0.1096	-24.9228	-2.73133	896.12	CADM4	cell adhesion molecule 4
145773	1.73e-135	6.22e-137	0.1194	24.9072	2.97415	530.08	FAM81A	family with sequence similarity 81 member A
117581	4.76e-135	1.71e-136	0.1159	24.8667	2.88264	519.31	TWIST2	twist family bHLH transcription factor 2
9732	5.12e-135	1.84e-136	0.1273	24.8636	3.16457	435.08	DOCK4	dedicator of cytokinesis 4
100506211	7.2e-135	2.59e-136	0.1279	-24.8499	-3.17818	524.97	MIR210HG	MIR210 host gene
55073	7.4e-135	2.67e-136	0.1121	-24.8487	-2.78656	627.3	LRRC37A4P	leucine rich repeat containing 37 member A4, pseudogene
4756	1.02e-134	3.68e-136	0.1517	-24.8359	-3.76841	950.74	NEO1	neogenin 1
100128569	1.31e-134	4.75e-136	0.1291	24.8255	3.20476	441.45	TEKTIP1	tektin bundle interacting protein 1
5046	1.32e-134	4.79e-136	0.2021	24.8252	5.01621	391.09	PCSK6	proprotein convertase subtilisin/kexin type 6
151742	2.14e-134	7.78e-136	0.1048	24.8057	2.59939	602.18	PPM1L	protein phosphatase, Mg2+/Mn2+ dependent 1L
81533	2.67e-134	9.7e-136	0.074	24.7968	1.83379	2410.64	ITFG1	integrin alpha FG-GAP repeat containing 1
4939	6.64e-134	2.42e-135	0.1252	24.76	3.09986	555.37	OAS2	2'-5'-oligoadenylate synthetase 2
85027	6.71e-134	2.45e-135	0.1608	-24.7596	-3.98251	387.4	SMIM3	small integral membrane protein 3
84166	7.34e-134	2.68e-135	0.0873	24.7559	2.16112	966.66	NLRC5	NLR family CARD domain containing 5
3383	7.67e-134	2.8e-135	0.1086	-24.7541	-2.68824	4274.56	ICAM1	intercellular adhesion molecule 1
1301	1.13e-133	4.15e-135	0.2602	-24.7382	-6.43637	599.47	COL11A1	collagen type XI alpha 1 chain
55287	1.15e-133	4.22e-135	0.2163	-24.7376	-5.351	429.2	TMEM40	transmembrane protein 40
10589	1.41e-133	5.19e-135	0.0627	-24.7292	-1.54933	3711.11	DRAP1	DR1 associated protein 1
285704	1.55e-133	5.7e-135	0.0734	-24.7254	-1.81383	2257.34	RGMB	repulsive guidance molecule BMP co-receptor b
8760	1.23e-132	4.54e-134	0.0674	-24.6415	-1.66172	3639.04	CDS2	CDP-diacylglycerol synthase 2
6282	2.39e-132	8.82e-134	0.0645	24.6146	1.58749	11244.6	S100A11	S100 calcium binding protein A11
348262	3.74e-132	1.38e-133	0.1554	-24.5963	-3.82206	466.59	MCRIP1	MAPK regulated corepressor interacting protein 1
6297	4.53e-132	1.68e-133	0.2036	-24.5885	-5.00726	477.8	SALL2	spalt like transcription factor 2
2180	5.11e-132	1.89e-133	0.0648	24.5836	1.59347	2481.56	ACSL1	acyl-CoA synthetase long chain family member 1
1890	5.26e-132	1.95e-133	0.1704	24.5823	4.1881	364.76	TYMP	thymidine phosphorylase
10241	7.83e-132	2.91e-133	0.0561	-24.5661	-1.37926	5627	CALCOCO2	calcium binding and coiled-coil domain 2
107985216	7.92e-132	2.94e-133	0.1057	24.5656	2.5955	820.16	LOC107985216	uncharacterized LOC107985216
143903	7.99e-132	2.98e-133	0.392	-24.5652	-9.6298	1999.89	LAYN	layilin
4942	1.05e-131	3.92e-133	0.0755	-24.554	-1.85489	1861.09	OAT	ornithine aminotransferase
7477	1.39e-131	5.2e-133	0.1346	24.5425	3.30258	769.48	WNT7B	Wnt family member 7B
8527	1.53e-131	5.72e-133	0.0654	24.5386	1.60383	3748.24	DGKD	diacylglycerol kinase delta
3856	3.44e-131	1.29e-132	0.0614	24.5056	1.50487	54947.3	KRT8	keratin 8
58472	4.26e-131	1.6e-132	0.0683	24.4968	1.67313	2377.79	SQOR	sulfide quinone oxidoreductase
56925	5.13e-131	1.93e-132	0.0838	24.4892	2.05214	1531.35	LXN	latexin
3798	5.68e-131	2.13e-132	0.2851	-24.485	-6.98146	665.18	KIF5A	kinesin family member 5A
23012	6.42e-131	2.42e-132	0.0766	24.4799	1.87609	1817.44	STK38L	serine/threonine kinase 38 like
84168	1.4e-130	5.26e-132	0.0935	24.4482	2.28606	13145.4	ANTXR1	ANTXR cell adhesion molecule 1
147166	2.12e-130	8e-132	0.0877	24.4311	2.14232	1511.12	TRIM16L	tripartite motif containing 16 like
26996	2.23e-130	8.45e-132	0.0999	-24.4288	-2.43934	714.9	GPR160	G protein-coupled receptor 160
51308	3.37e-130	1.27e-131	0.3368	-24.412	-8.22167	1078.79	REEP2	receptor accessory protein 2
10882	3.88e-130	1.47e-131	0.1214	-24.4062	-2.96205	998.06	C1QL1	complement C1q like 1
100652772	5.44e-130	2.07e-131	0.0737	24.3923	1.79875	1550.49	NNT-AS1	NNT antisense RNA 1
9121	7.65e-129	2.91e-130	0.072	24.2838	1.74763	1460.08	SLC16A5	solute carrier family 16 member 5
79187	1.96e-128	7.46e-130	0.2111	-24.245	-5.11862	398.93	FSD1	fibronectin type III and SPRY domain containing 1
501	2.66e-128	1.02e-129	0.056	-24.2323	-1.3571	7099.74	ALDH7A1	aldehyde dehydrogenase 7 family member A1
23176	2.77e-128	1.06e-129	0.064	-24.2307	-1.5504	3905.85	SEPTIN8	septin 8
2674	3.61e-128	1.38e-129	0.3729	-24.2196	-9.03264	1511.77	GFRA1	GDNF family receptor alpha 1
55819	4.94e-128	1.89e-129	0.0824	-24.2067	-1.99458	1854.83	RNF130	ring finger protein 130
483	7.68e-128	2.94e-129	0.0544	24.1885	1.31544	8089.82	ATP1B3	ATPase Na+/K+ transporting subunit beta 3
7058	1.08e-127	4.16e-129	0.3652	-24.1742	-8.82928	2298.75	THBS2	thrombospondin 2
27032	2.45e-127	9.44e-129	0.064	24.1403	1.54553	5250.13	ATP2C1	ATPase secretory pathway Ca2+ transporting 1
2070	2.62e-127	1.01e-128	0.4402	24.1375	10.6248	2680.98	EYA4	EYA transcriptional coactivator and phosphatase 4
9537	3.46e-127	1.34e-128	0.1263	-24.126	-3.04684	1724.71	TP53I11	tumor protein p53 inducible protein 11
146857	4.97e-127	1.92e-128	0.1219	-24.111	-2.93815	489.98	SLFN13	schlafen family member 13
53	5.53e-127	2.14e-128	0.0879	24.1064	2.11815	1470.06	ACP2	acid phosphatase 2, lysosomal
8412	6.31e-127	2.44e-128	0.0727	24.101	1.75197	2890.22	BCAR3	BCAR3 adaptor protein, NSP family member
4324	1.56e-126	6.04e-128	0.0895	24.0634	2.15475	1860.18	MMP15	matrix metallopeptidase 15
6714	1.98e-126	7.7e-128	0.1034	-24.0533	-2.48823	1127.46	SRC	SRC proto-oncogene, non-receptor tyrosine kinase
463	2.27e-126	8.81e-128	0.1004	24.0478	2.41387	2543.7	ZFHX3	zinc finger homeobox 3
10130	3.05e-126	1.19e-127	0.0611	24.0354	1.46839	10593.5	PDIA6	protein disulfide isomerase family A member 6
105376236	5.46e-126	2.13e-127	0.2623	24.0111	6.29739	430	LOC105376236	uncharacterized LOC105376236
80004	8.09e-126	3.16e-127	0.079	23.9947	1.89503	1626.51	ESRP2	epithelial splicing regulatory protein 2
101929185	8.3e-126	3.24e-127	0.074	23.9936	1.77434	1677.32	LOC101929185	uncharacterized LOC101929185
8436	1.13e-125	4.41e-127	0.1874	-23.9808	-4.49478	428.3	CAVIN2	caveolae associated protein 2
57045	1.37e-125	5.39e-127	0.0638	-23.9725	-1.52852	4202.58	TWSG1	twisted gastrulation BMP signaling modulator 1
84451	2.36e-125	9.28e-127	0.0808	23.9498	1.93526	1339.43	MAP3K21	mitogen-activated protein kinase kinase kinase 21
25932	2.51e-125	9.85e-127	0.0577	-23.9473	-1.38074	24845.3	CLIC4	chloride intracellular channel 4
5786	5.61e-125	2.21e-126	0.0805	-23.9137	-1.92537	3691.61	PTPRA	protein tyrosine phosphatase receptor type A
3161	5.98e-125	2.36e-126	0.0633	-23.9109	-1.51373	3437.41	HMMR	hyaluronan mediated motility receptor
406975	7.36e-125	2.9e-126	0.0963	-23.9022	-2.30247	957.03	MIR198	microRNA 198
9093	7.6e-125	3e-126	0.0637	23.9008	1.52279	2810.7	DNAJA3	DnaJ heat shock protein family (Hsp40) member A3
3925	1.02e-124	4.04e-126	0.0545	-23.8885	-1.30102	17974.8	STMN1	stathmin 1
5734	1.2e-124	4.75e-126	0.1508	23.8817	3.60074	409.14	PTGER4	prostaglandin E receptor 4
2936	1.49e-124	5.9e-126	0.0752	23.8726	1.79537	4364.23	GSR	glutathione-disulfide reductase
91947	1.61e-124	6.41e-126	0.2669	-23.8691	-6.37071	512.66	ARRDC4	arrestin domain containing 4
7078	1.66e-124	6.6e-126	0.0998	23.8679	2.38214	3214.32	TIMP3	TIMP metallopeptidase inhibitor 3
63977	2.38e-124	9.47e-126	0.0787	23.8528	1.87738	1209.81	PRDM15	PR/SET domain 15
3678	2.43e-124	9.7e-126	0.0861	23.8518	2.05422	10408.8	ITGA5	integrin subunit alpha 5
51703	3.05e-124	1.22e-125	0.1158	23.8423	2.76195	531.79	ACSL5	acyl-CoA synthetase long chain family member 5
79776	3.38e-124	1.35e-125	0.302	-23.8379	-7.20018	693.36	ZFHX4	zinc finger homeobox 4
84448	4.28e-124	1.71e-125	0.1268	23.828	3.02129	490.97	ABLIM2	actin binding LIM protein family member 2
23225	5.74e-124	2.3e-125	0.0905	23.8156	2.15576	9763.9	NUP210	nucleoporin 210
57555	1.02e-123	4.08e-125	0.0767	-23.7916	-1.82515	2937.65	NLGN2	neuroligin 2
51621	1.34e-123	5.39e-125	0.0984	23.7799	2.34024	4771.55	KLF13	KLF transcription factor 13
78999	1.43e-123	5.75e-125	0.078	23.7772	1.85451	1810.2	LRFN4	leucine rich repeat and fibronectin type III domain containing 4
11261	1.5e-123	6.06e-125	0.0704	23.775	1.67377	7606.3	CHP1	calcineurin like EF-hand protein 1
10602	3.09e-123	1.25e-124	0.0762	-23.7447	-1.80953	5231.17	CDC42EP3	CDC42 effector protein 3
1028	3.78e-123	1.53e-124	0.125	23.7362	2.9672	724.04	CDKN1C	cyclin dependent kinase inhibitor 1C
101929639	5.39e-123	2.18e-124	0.1677	23.7212	3.97911	333.68	B4GALT1-AS1	B4GALT1 antisense RNA 1
1755	7.22e-123	2.93e-124	0.2007	23.7088	4.75843	320.39	DMBT1	deleted in malignant brain tumors 1
112268426	7.25e-123	2.94e-124	0.2977	23.7086	7.05888	538.73	LOC112268426
9189	1.08e-122	4.37e-124	0.0786	23.6919	1.86186	1697.21	ZBED1	zinc finger BED-type containing 1
5698	1.85e-122	7.52e-124	0.1015	-23.669	-2.40152	862.11	PSMB9	proteasome 20S subunit beta 9
340075	2.71e-122	1.1e-123	0.2586	-23.6529	-6.11689	506.93	ARSI	arylsulfatase family member I
148398	4.54e-122	1.85e-123	0.0861	23.631	2.03536	1357.09	SAMD11	sterile alpha motif domain containing 11
4744	6.14e-122	2.51e-123	0.2987	23.6182	7.0539	536.86	NEFH	neurofilament heavy chain
197335	8.01e-122	3.27e-123	0.0728	23.6069	1.71785	1570.06	WDR90	WD repeat domain 90
64787	8.31e-122	3.4e-123	0.0676	-23.6053	-1.59589	3886.8	EPS8L2	EPS8 like 2
29091	8.75e-122	3.59e-123	0.2486	-23.603	-5.86747	427.74	STXBP6	syntaxin binding protein 6
538	1.02e-121	4.19e-123	0.07	23.5965	1.65201	2108.63	ATP7A	ATPase copper transporting alpha
196	1.08e-121	4.42e-123	0.0592	23.5942	1.39624	3962.74	AHR	aryl hydrocarbon receptor
4591	2.04e-121	8.4e-123	0.0621	-23.567	-1.46388	4077.3	TRIM37	tripartite motif containing 37
4237	3.71e-121	1.53e-122	0.1322	23.5416	3.11208	389.84	MFAP2	microfibril associated protein 2
11174	5.07e-121	2.09e-122	0.1132	23.5284	2.66347	725.42	ADAMTS6	ADAM metallopeptidase with thrombospondin type 1 motif 6
10942	7.71e-121	3.19e-122	0.4404	23.5105	10.354	2222.39	PRSS21	serine protease 21
57179	8.35e-121	3.46e-122	0.0543	-23.507	-1.27676	8213.93	KIAA1191	KIAA1191
9148	1.13e-120	4.68e-122	0.1708	23.4941	4.01315	312.14	NEURL1	neuralized E3 ubiquitin protein ligase 1
995	1.2e-120	4.96e-122	0.0806	-23.4917	-1.89368	2192.28	CDC25C	cell division cycle 25C
329	1.21e-120	5.01e-122	0.0609	-23.4912	-1.43171	3339.74	BIRC2	baculoviral IAP repeat containing 2
57554	2.31e-120	9.59e-122	0.2153	-23.4637	-5.05184	369.21	LRRC7	leucine rich repeat containing 7
11343	2.75e-120	1.15e-121	0.0962	23.4561	2.25555	3508.42	MGLL	monoglyceride lipase
116362	4.26e-120	1.77e-121	0.2997	-23.4375	-7.02423	614.08	RBP7	retinol binding protein 7
155066	4.72e-120	1.97e-121	0.145	-23.433	-3.3983	567.43	ATP6V0E2	ATPase H+ transporting V0 subunit e2
10806	4.85e-120	2.03e-121	0.0807	-23.4318	-1.89042	1607.57	SDCCAG8	SHH signaling and ciliogenesis regulator SDCCAG8
26136	6.79e-120	2.84e-121	0.0637	23.4174	1.4913	2557.29	TES	testin LIM domain protein
51765	8.39e-120	3.52e-121	0.0692	23.4083	1.62061	1813.5	STK26	serine/threonine kinase 26
11065	1.07e-119	4.5e-121	0.0615	-23.3978	-1.43951	3610.2	UBE2C	ubiquitin conjugating enzyme E2 C
5909	1.08e-119	4.53e-121	0.1381	23.3975	3.23107	421.56	RAP1GAP	RAP1 GTPase activating protein
79838	2.97e-119	1.25e-120	0.1935	23.3542	4.51791	306.07	TMC5	transmembrane channel like 5
857	3.13e-119	1.32e-120	0.057	-23.3519	-1.33002	5941.56	CAV1	caveolin 1
64866	5.51e-119	2.32e-120	0.0973	23.3277	2.26889	5735.19	CDCP1	CUB domain containing protein 1
54443	7.77e-119	3.28e-120	0.0532	-23.3129	-1.2394	17364.8	ANLN	anillin, actin binding protein
133686	8.95e-119	3.78e-120	0.0687	23.3068	1.60048	2770.66	NADK2	NAD kinase 2, mitochondrial
81037	1.59e-118	6.71e-120	0.0703	23.2822	1.63676	7890.42	CLPTM1L	CLPTM1 like
8841	1.74e-118	7.36e-120	0.0623	-23.2783	-1.45022	3473.87	HDAC3	histone deacetylase 3
51351	2.18e-118	9.24e-120	0.1676	-23.2685	-3.89902	361.24	ZNF117	zinc finger protein 117
4008	3.61e-118	1.53e-119	0.079	23.2468	1.83567	8973.53	LMO7	LIM domain 7
55466	3.62e-118	1.54e-119	0.0778	23.2466	1.80974	1221.21	DNAJA4	DnaJ heat shock protein family (Hsp40) member A4
11173	4.75e-118	2.02e-119	0.1367	-23.2349	-3.17727	408.93	ADAMTS7	ADAM metallopeptidase with thrombospondin type 1 motif 7
57561	6.78e-118	2.89e-119	0.0836	23.2196	1.94095	2656.09	ARRDC3	arrestin domain containing 3
51557	8.57e-118	3.66e-119	0.1617	23.2094	3.75206	339.33	LGSN	lengsin, lens protein with glutamine synthetase domain
162394	1.24e-117	5.29e-119	0.0657	23.1935	1.52279	2807.05	SLFN5	schlafen family member 5
64097	1.38e-117	5.93e-119	0.0816	23.1886	1.8912	1610.75	EPB41L4A	erythrocyte membrane protein band 4.1 like 4A
5577	1.38e-117	5.93e-119	0.2012	-23.1886	-4.66593	342.2	PRKAR2B	protein kinase cAMP-dependent type II regulatory subunit beta
8553	1.89e-117	8.09e-119	0.0828	23.1753	1.91981	4444.23	BHLHE40	basic helix-loop-helix family member e40
7639	1.98e-117	8.49e-119	0.1633	-23.1732	-3.78307	404.31	ZNF85	zinc finger protein 85
374879	2.33e-117	1e-118	0.1128	-23.166	-2.61283	571.55	ZNF699	zinc finger protein 699
5325	2.82e-117	1.21e-118	0.0672	23.1578	1.55656	2418.68	PLAGL1	PLAG1 like zinc finger 1
4953	3.42e-117	1.47e-118	0.0657	23.1494	1.52177	4659.15	ODC1	ornithine decarboxylase 1
116983	6.15e-117	2.65e-118	0.0703	23.124	1.62508	1871.32	ACAP3	ArfGAP with coiled-coil, ankyrin repeat and PH domains 3
665	8.8e-117	3.8e-118	0.063	-23.1085	-1.45656	7705.75	BNIP3L	BCL2 interacting protein 3 like
7318	1.02e-116	4.41e-118	0.1165	-23.1021	-2.69069	499.55	UBA7	ubiquitin like modifier activating enzyme 7
9194	1.16e-116	5.01e-118	0.0681	23.0966	1.57221	2941.76	SLC16A7	solute carrier family 16 member 7
5307	1.16e-116	5.04e-118	0.0795	23.0963	1.83606	2354.04	PITX1	paired like homeodomain 1
285636	1.38e-116	6.01e-118	0.0624	23.0888	1.44176	2606.56	RIMOC1	RAB7A interacting MON1-CCZ1 complex subunit 1
400916	1.52e-116	6.6e-118	0.0915	23.0847	2.11248	1399.64	CHCHD10	coiled-coil-helix-coiled-coil-helix domain containing 10
2295	1.61e-116	6.99e-118	0.1562	23.0822	3.60646	365.99	FOXF2	forkhead box F2
57542	1.69e-116	7.35e-118	0.067	23.08	1.54622	2198.63	KLHL42	kelch like family member 42
123169	2.58e-116	1.13e-117	0.0646	23.0616	1.49032	2915.64	LEO1	LEO1 homolog, Paf1/RNA polymerase II complex component
1739	2.65e-116	1.16e-117	0.0567	-23.0604	-1.30677	7887.44	DLG1	discs large MAGUK scaffold protein 1
90850	3.72e-116	1.63e-117	0.0922	23.0456	2.12425	2825.05	ZNF598	zinc finger protein 598, E3 ubiquitin ligase
54535	4.68e-116	2.05e-117	0.07	-23.0356	-1.61149	2181.77	CCHCR1	coiled-coil alpha-helical rod protein 1
29028	4.89e-116	2.14e-117	0.0559	-23.0337	-1.2869	13126.9	ATAD2	ATPase family AAA domain containing 2
84823	5.08e-116	2.23e-117	0.0842	-23.0319	-1.93932	6417.58	LMNB2	lamin B2
140680	7.35e-116	3.23e-117	0.2492	-23.0159	-5.73448	400.4	C20orf96	chromosome 20 open reading frame 96
84250	7.52e-116	3.31e-117	0.0761	23.0149	1.75244	3687.98	SLF1	SMC5-SMC6 complex localization factor 1
1286	8.35e-116	3.68e-117	0.0869	23.0103	1.99934	2809.91	COL4A4	collagen type IV alpha 4 chain
29799	1.53e-115	6.74e-117	0.1379	-22.984	-3.16867	417.58	YPEL1	yippee like 1
56704	1.64e-115	7.23e-117	0.1254	22.9809	2.88071	424.48	JPH1	junctophilin 1
9263	5.9e-115	2.61e-116	0.0667	22.9251	1.52927	2564.41	STK17A	serine/threonine kinase 17a
3714	8.04e-115	3.56e-116	0.0788	22.9116	1.80455	1612.24	JAG2	jagged canonical Notch ligand 2
64208	8.49e-115	3.76e-116	0.1983	-22.9092	-4.54305	350.13	POPDC3	popeye domain containing 3
4126	1.2e-114	5.32e-116	0.0907	22.8941	2.07708	1032.04	MANBA	mannosidase beta
100506190	6.05e-114	2.69e-115	0.0868	22.8233	1.98128	876.31	LINC00963	long intergenic non-protein coding RNA 963
83937	7.65e-114	3.4e-115	0.2417	-22.8131	-5.51281	361.27	RASSF4	Ras association domain family member 4
404203	8.98e-114	4e-115	0.4857	22.806	11.0764	2999.24	SPINK6	serine peptidase inhibitor Kazal type 6
56243	9.45e-114	4.21e-115	0.0816	22.8037	1.86078	1192.53	KIAA1217	KIAA1217
80332	1.05e-113	4.69e-115	0.3217	-22.799	-7.33539	643.79	ADAM33	ADAM metallopeptidase domain 33
6334	1.12e-113	5.01e-115	0.3924	-22.7961	-8.9441	1244.33	SCN8A	sodium voltage-gated channel alpha subunit 8
91543	1.54e-113	6.89e-115	0.2599	22.7822	5.91998	351.25	RSAD2	radical S-adenosyl methionine domain containing 2
4192	2.56e-113	1.15e-114	0.0894	-22.7598	-2.0344	1002.18	MDK	midkine
10272	3.11e-113	1.39e-114	0.063	22.7513	1.43408	5208.03	FSTL3	follistatin like 3
4552	4.58e-113	2.06e-114	0.0608	22.7342	1.38247	4740.16	MTRR	5-methyltetrahydrofolate-homocysteine methyltransferase reductase
11149	7.79e-113	3.5e-114	0.2118	-22.7108	-4.80995	329.6	BVES	blood vessel epicardial substance
178	8.22e-113	3.7e-114	0.0631	22.7084	1.43356	2757.81	AGL	amylo-alpha-1, 6-glucosidase, 4-alpha-glucanotransferase
10388	8.8e-113	3.97e-114	0.1541	22.7053	3.49913	318.88	SYCP2	synaptonemal complex protein 2
126326	1.1e-112	4.96e-114	0.4075	22.6955	9.24885	1221.97	GIPC3	GIPC PDZ domain containing family member 3
4043	1.1e-112	4.97e-114	0.0614	22.6954	1.39439	2851.76	LRPAP1	LDL receptor related protein associated protein 1
51474	1.37e-112	6.18e-114	0.0619	-22.6858	-1.40363	7941.25	LIMA1	LIM domain and actin binding 1
79603	1.37e-112	6.18e-114	0.274	-22.6858	-6.21667	434.39	CERS4	ceramide synthase 4
729830	2.35e-112	1.06e-113	0.0889	22.662	2.01529	941.08	FHIP1A	FHF complex subunit HOOK interacting protein 1A
283130	2.61e-112	1.18e-113	0.1945	22.6572	4.40715	277.6	SLC25A45	solute carrier family 25 member 45
4052	2.92e-112	1.33e-113	0.14	22.6522	3.17046	935.38	LTBP1	latent transforming growth factor beta binding protein 1
5310	3.23e-112	1.47e-113	0.0717	22.6477	1.6241	2270.29	PKD1	polycystin 1, transient receptor potential channel interacting
8496	5.96e-112	2.71e-113	0.0733	22.6207	1.65918	3339.25	PPFIBP1	PPFIA binding protein 1
54874	7.93e-112	3.62e-113	0.0711	22.608	1.60724	3974.44	FNBP1L	formin binding protein 1 like
144404	8.07e-112	3.69e-113	0.073	22.6072	1.65037	2790.54	TMEM120B	transmembrane protein 120B
29766	8.6e-112	3.93e-113	0.0604	22.6043	1.36462	10352.6	TMOD3	tropomodulin 3
55638	1.28e-111	5.84e-113	0.214	22.5868	4.83378	300.58	SYBU	syntabulin
55174	1.29e-111	5.89e-113	0.065	22.5864	1.46825	2797.58	INTS10	integrator complex subunit 10
440482	2.22e-111	1.02e-112	0.1558	-22.5623	-3.51558	369.43	ANKRD20A5P	ankyrin repeat domain 20 family member A5, pseudogene
11259	2.93e-111	1.35e-112	0.3608	-22.5499	-8.13488	863.6	FILIP1L	filamin A interacting protein 1 like
5064	5.07e-111	2.33e-112	0.11	-22.5256	-2.47787	1380.93	PALM	paralemmin
9212	6.07e-111	2.79e-112	0.0672	-22.5176	-1.51278	2652.09	AURKB	aurora kinase B
11015	7.1e-111	3.27e-112	0.0744	-22.5106	-1.67393	1547.1	KDELR3	KDEL endoplasmic reticulum protein retention receptor 3
21	8.24e-111	3.8e-112	0.1698	-22.5039	-3.82164	498.95	ABCA3	ATP binding cassette subfamily A member 3
8564	8.29e-111	3.83e-112	0.1152	22.5036	2.59141	559.28	KMO	kynurenine 3-monooxygenase
401548	8.54e-111	3.95e-112	0.0888	-22.5022	-1.99766	1337.12	SNX30	sorting nexin family member 30
8622	9.18e-111	4.25e-112	0.0828	22.499	1.8627	1119.96	PDE8B	phosphodiesterase 8B
4355	9.66e-111	4.48e-112	0.1214	-22.4966	-2.73043	637.8	MPP2	MAGUK p55 scaffold protein 2
900	1.12e-110	5.19e-112	0.0575	-22.4901	-1.29377	12105.5	CCNG1	cyclin G1
140885	1.94e-110	9e-112	0.1344	-22.4657	-3.01847	902.65	SIRPA	signal regulatory protein alpha
3480	1.97e-110	9.16e-112	0.0734	22.4649	1.64989	5083.1	IGF1R	insulin like growth factor 1 receptor
4060	2.48e-110	1.15e-111	0.1045	22.4546	2.34633	700.15	LUM	lumican
160335	2.97e-110	1.38e-111	0.1088	22.4465	2.44328	581.08	TMTC2	transmembrane O-mannosyltransferase targeting cadherins 2
5163	4.83e-110	2.25e-111	0.0799	-22.4248	-1.79081	2610.51	PDK1	pyruvate dehydrogenase kinase 1
8728	4.88e-110	2.28e-111	0.1097	-22.4243	-2.45908	607.52	ADAM19	ADAM metallopeptidase domain 19
3696	6.04e-110	2.83e-111	0.0922	22.4147	2.06659	1857.96	ITGB8	integrin subunit beta 8
140707	1.28e-109	6e-111	0.0681	22.3812	1.52379	2589.05	BRI3BP	BRI3 binding protein
25992	1.34e-109	6.29e-111	0.1142	22.3791	2.55588	575.3	SNED1	sushi, nidogen and EGF like domains 1
652	1.8e-109	8.45e-111	0.1835	-22.3659	-4.10482	308.17	BMP4	bone morphogenetic protein 4
5025	1.8e-109	8.46e-111	0.11	-22.3659	-2.45977	512.8	P2RX4	purinergic receptor P2X 4
88455	2.92e-109	1.37e-110	0.0664	-22.3443	-1.48297	2833.34	ANKRD13A	ankyrin repeat domain 13A
109504726	4.98e-109	2.34e-110	0.1711	-22.3203	-3.81911	334.77	ERV3-1-ZNF117	ERV3-1-ZNF117 readthrough
440894	5.11e-109	2.41e-110	0.091	22.3192	2.03177	751.2	LINC01123	long intergenic non-protein coding RNA 1123
81889	6.21e-109	2.93e-110	0.0807	22.3103	1.80044	984.78	FAHD1	fumarylacetoacetate hydrolase domain containing 1
26471	6.44e-109	3.04e-110	0.3507	22.3087	7.82444	632.1	NUPR1	nuclear protein 1, transcriptional regulator
5795	6.6e-109	3.12e-110	0.0791	22.3075	1.7646	4828.5	PTPRJ	protein tyrosine phosphatase receptor type J
85352	8.79e-109	4.16e-110	0.1077	22.2947	2.40027	775.83	SHISAL1	shisa like 1
83593	9.19e-109	4.36e-110	0.1019	22.2926	2.27076	564.31	RASSF5	Ras association domain family member 5
4879	1.11e-108	5.27e-110	0.424	-22.2841	-9.44953	1512.95	NPPB	natriuretic peptide B
376267	1.68e-108	8e-110	0.1394	-22.2654	-3.10287	454.49	RAB15	RAB15, member RAS oncogene family
54587	3.09e-108	1.47e-109	0.11	22.2382	2.44665	492.59	MXRA8	matrix remodeling associated 8
90161	3.89e-108	1.85e-109	0.4613	22.2277	10.2526	1883.41	HS6ST2	heparan sulfate 6-O-sulfotransferase 2
5414	4.58e-108	2.18e-109	0.2558	-22.2204	-5.68454	358.83	SEPTIN4	septin 4
10123	5.37e-108	2.56e-109	0.1447	-22.2132	-3.21324	355.3	ARL4C	ADP ribosylation factor like GTPase 4C
4214	7.19e-108	3.43e-109	0.0746	-22.2	-1.65681	1430.67	MAP3K1	mitogen-activated protein kinase kinase kinase 1
23034	1.21e-107	5.78e-109	0.0836	-22.1766	-1.85442	1673.21	SAMD4A	sterile alpha motif domain containing 4A
6628	1.32e-107	6.3e-109	0.0693	-22.1727	-1.53551	7324.02	SNRPB	small nuclear ribonucleoprotein polypeptides B and B1
727800	1.68e-107	8.05e-109	0.1949	22.1617	4.31895	284.54	RNF208	ring finger protein 208
10893	1.74e-107	8.34e-109	0.1542	-22.1601	-3.41624	439.45	MMP24	matrix metallopeptidase 24
2583	2.08e-107	1e-108	0.0885	-22.1519	-1.96113	1319.28	B4GALNT1	beta-1,4-N-acetyl-galactosaminyltransferase 1
64129	2.4e-107	1.15e-108	0.0761	22.1455	1.68497	3604.97	TINAGL1	tubulointerstitial nephritis antigen like 1
3676	2.99e-107	1.44e-108	0.1461	-22.1355	-3.23299	413.85	ITGA4	integrin subunit alpha 4
26353	3.26e-107	1.57e-108	0.162	22.1315	3.5856	355.16	HSPB8	heat shock protein family B (small) member 8
91179	3.48e-107	1.68e-108	0.1079	-22.1286	-2.38836	636.86	SCARF2	scavenger receptor class F member 2
5608	4.75e-107	2.3e-108	0.1143	22.1144	2.52868	630.85	MAP2K6	mitogen-activated protein kinase kinase 6
83742	5.92e-107	2.86e-108	0.084	22.1045	1.85691	2772.66	MARVELD1	MARVEL domain containing 1
167227	7.58e-107	3.67e-108	0.0958	-22.0933	-2.11668	1618.49	DCP2	decapping mRNA 2
64393	8.64e-107	4.19e-108	0.0708	-22.0873	-1.56427	1711.9	ZMAT3	zinc finger matrin-type 3
64784	8.98e-107	4.36e-108	0.0976	22.0855	2.15602	3775	CRTC3	CREB regulated transcription coactivator 3
112616	1.02e-106	4.94e-108	0.1632	-22.0798	-3.60328	359.99	CMTM7	CKLF like MARVEL transmembrane domain containing 7
106633814	1.06e-106	5.17e-108	0.0666	22.0778	1.47035	1926.41	SNORA86	small nucleolar RNA, H/ACA box 86
3148	1.29e-106	6.28e-108	0.0615	-22.069	-1.35773	8925.13	HMGB2	high mobility group box 2
4301	1.39e-106	6.77e-108	0.0664	-22.0656	-1.46432	3256	AFDN	afadin, adherens junction formation factor
25837	2.6e-106	1.27e-107	0.1122	22.0372	2.47286	566.91	RAB26	RAB26, member RAS oncogene family
481	2.6e-106	1.27e-107	0.064	22.0371	1.41082	6621.04	ATP1B1	ATPase Na+/K+ transporting subunit beta 1
105372424	2.6e-106	1.27e-107	0.3046	22.037	6.7125	408.27	LOC105372424	uncharacterized LOC105372424
84002	2.61e-106	1.28e-107	0.0841	22.0368	1.85295	920.69	B3GNT5	UDP-GlcNAc:betaGal beta-1,3-N-acetylglucosaminyltransferase 5
10807	7.04e-106	3.45e-107	0.0639	21.9918	1.40433	3593.64	ENTR1	endosome associated trafficking regulator 1
1289	7.92e-106	3.89e-107	0.1031	21.9864	2.26686	13953.1	COL5A1	collagen type V alpha 1 chain
8417	9.39e-106	4.61e-107	0.0709	-21.9786	-1.55928	2224.54	STX7	syntaxin 7
427	1.25e-105	6.16e-107	0.0836	21.9655	1.83692	2679.84	ASAH1	N-acylsphingosine amidohydrolase 1
95681	1.52e-105	7.45e-107	0.0935	-21.9568	-2.05306	743.91	CEP41	centrosomal protein 41
79781	1.81e-105	8.93e-107	0.2185	-21.9486	-4.79614	352.45	IQCA1	IQ motif containing with AAA domain 1
10079	1.82e-105	8.96e-107	0.0852	21.9484	1.87066	2130.96	ATP9A	ATPase phospholipid transporting 9A (putative)
107986035	1.85e-105	9.15e-107	0.1743	21.9475	3.82449	280.78	LOC107986035
10312	1.9e-105	9.4e-107	0.0653	21.9463	1.43417	5096.11	TCIRG1	T cell immune regulator 1, ATPase H+ transporting V0 subunit a3
5274	1.91e-105	9.43e-107	0.3601	21.9461	7.90207	629.87	SERPINI1	serpin family I member 1
51090	2.07e-105	1.02e-106	0.2156	21.9424	4.73075	276.27	PLLP	plasmolipin
1968	2.07e-105	1.02e-106	0.0523	21.9424	1.14768	19104.7	EIF2S3	eukaryotic translation initiation factor 2 subunit gamma
25836	3.34e-105	1.66e-106	0.0605	21.9204	1.32726	11120.7	NIPBL	NIPBL cohesin loading factor
4090	3.61e-105	1.79e-106	0.0612	-21.9168	-1.34072	6499.81	SMAD5	SMAD family member 5
64699	4.89e-105	2.43e-106	0.149	21.903	3.26381	323.94	TMPRSS3	transmembrane serine protease 3
10346	5.43e-105	2.7e-106	0.3103	-21.8982	-6.7946	484.13	TRIM22	tripartite motif containing 22
8697	5.94e-105	2.96e-106	0.0593	-21.894	-1.29774	3592.12	CDC23	cell division cycle 23
6840	8.31e-105	4.14e-106	0.0805	21.8787	1.76156	1689.38	SVIL	supervillin
55244	1.05e-104	5.22e-106	0.1069	21.8681	2.33758	795.83	SLC47A1	solute carrier family 47 member 1
90634	1.41e-104	7.04e-106	0.1736	-21.8545	-3.79372	305.25	N4BP2L1	NEDD4 binding protein 2 like 1
286343	1.52e-104	7.6e-106	0.2833	21.8511	6.19076	342.64	LURAP1L	leucine rich adaptor protein 1 like
627	1.8e-104	9e-106	0.0778	-21.8433	-1.70016	1449.01	BDNF	brain derived neurotrophic factor
100505738	2.15e-104	1.08e-105	0.0919	21.8351	2.00697	860.82	MIR4458HG	MIR4458 host gene
7133	2.23e-104	1.12e-105	0.1738	21.8334	3.79387	270.67	TNFRSF1B	TNF receptor superfamily member 1B
9582	5.08e-104	2.55e-105	0.0882	-21.7956	-1.92131	869.83	APOBEC3B	apolipoprotein B mRNA editing enzyme catalytic subunit 3B
116840	5.57e-104	2.8e-105	0.0638	-21.7914	-1.39124	2977.87	CNTROB	centrobin, centriole duplication and spindle assembly protein
672	6.36e-104	3.2e-105	0.0624	-21.7852	-1.35832	5186.28	BRCA1	BRCA1 DNA repair associated
91404	8.8e-104	4.44e-105	0.0626	21.7703	1.36275	2424.24	SESTD1	SEC14 and spectrin domain containing 1
100526836	1.61e-103	8.13e-105	0.0634	21.7425	1.37859	5009.34	BLOC1S5-TXNDC5	BLOC1S5-TXNDC5 readthrough (NMD candidate)
7592	1.91e-103	9.64e-105	0.0717	21.7347	1.55833	1647.2	ZNF41	zinc finger protein 41
56605	2.68e-103	1.36e-104	0.0934	-21.719	-2.02902	753.15	ERO1B	endoplasmic reticulum oxidoreductase 1 beta
6567	2.95e-103	1.49e-104	0.1482	-21.7146	-3.21746	558.48	SLC16A2	solute carrier family 16 member 2
122618	5.5e-103	2.79e-104	0.1573	21.6859	3.4115	294.5	PLD4	phospholipase D family member 4
55791	5.94e-103	3.01e-104	0.0814	21.6823	1.76508	1024.58	LRIF1	ligand dependent nuclear receptor interacting factor 1
339290	6.84e-103	3.47e-104	0.1226	21.6758	2.65816	451.16	LINC00667	long intergenic non-protein coding RNA 667
1593	1.11e-102	5.63e-104	0.2145	-21.6535	-4.6453	290.54	CYP27A1	cytochrome P450 family 27 subfamily A member 1
80205	1.45e-102	7.36e-104	0.074	21.6411	1.60143	2229.44	CHD9	chromodomain helicase DNA binding protein 9
23379	1.5e-102	7.65e-104	0.0607	21.6394	1.31348	9154.34	ICE1	interactor of little elongation complex ELL subunit 1
9475	3.75e-102	1.91e-103	0.0664	21.5971	1.43303	4304.79	ROCK2	Rho associated coiled-coil containing protein kinase 2
9306	5.84e-102	2.98e-103	0.0641	21.5766	1.38234	2467.34	SOCS6	suppressor of cytokine signaling 6
2101	6.46e-102	3.3e-103	0.078	21.5719	1.68235	1489.5	ESRRA	estrogen related receptor alpha
9429	7.56e-102	3.87e-103	0.1347	21.5645	2.90467	380.99	ABCG2	ATP binding cassette subfamily G member 2 (Junior blood group)
355	9.41e-102	4.82e-103	0.0844	21.5543	1.81859	899.44	FAS	Fas cell surface death receptor
101927559	1.38e-101	7.05e-103	0.0987	21.5367	2.12517	773.52	CEBPB-AS1	CEBPB antisense RNA 1
7168	1.39e-101	7.15e-103	0.0616	-21.5361	-1.327	12281.5	TPM1	tropomyosin 1
84869	2.42e-101	1.24e-102	0.0677	21.5105	1.45696	2622.31	CBR4	carbonyl reductase 4
113218482	3.53e-101	1.81e-102	0.0764	21.4929	1.64186	1597.4	MIR9898	microRNA 9898
8916	4.65e-101	2.39e-102	0.0834	21.4801	1.79161	1383.41	HERC3	HECT and RLD domain containing E3 ubiquitin protein ligase 3
288	5.64e-101	2.91e-102	0.2995	21.471	6.43077	363.42	ANK3	ankyrin 3
55679	6.39e-101	3.29e-102	0.1245	-21.4652	-2.67288	725.17	LIMS2	LIM zinc finger domain containing 2
5618	7.53e-101	3.89e-102	0.2579	-21.4575	-5.53353	332.26	PRLR	prolactin receptor
113655	8.26e-101	4.27e-102	0.1034	21.4531	2.21824	680.32	MFSD3	major facilitator superfamily domain containing 3
55605	1.75e-100	9.04e-102	0.0744	21.4182	1.59385	2169.14	KIF21A	kinesin family member 21A
2769	1.98e-100	1.02e-101	0.3218	-21.4124	-6.89156	474.32	GNA15	G protein subunit alpha 15
1186	2.6e-100	1.35e-101	0.0777	21.3996	1.66281	2310.67	CLCN7	chloride voltage-gated channel 7
65124	3.07e-100	1.59e-101	0.073	21.3918	1.56202	2047.57	SOWAHC	sosondowah ankyrin repeat domain family member C
4801	3.88e-100	2.01e-101	0.0622	-21.3809	-1.32898	3358.49	NFYB	nuclear transcription factor Y subunit beta
6947	3.88e-100	2.02e-101	0.4858	21.3808	10.3858	1858.71	TCN1	transcobalamin 1
100129792	4.63e-100	2.41e-101	0.1404	21.3725	3.00035	345.74	CCDC152	coiled-coil domain containing 152
6643	5.29e-100	2.76e-101	0.063	-21.3662	-1.34697	4118.61	SNX2	sorting nexin 2
2353	5.73e-100	2.99e-101	0.1241	21.3624	2.6506	465.88	FOS	Fos proto-oncogene, AP-1 transcription factor subunit
3710	6.27e-100	3.28e-101	0.0841	21.3581	1.79575	14202.8	ITPR3	inositol 1,4,5-trisphosphate receptor type 3
54552	6.28e-100	3.28e-101	0.0774	21.3581	1.6523	2067.23	GNL3L	G protein nucleolar 3 like
81567	6.63e-100	3.47e-101	0.0639	21.3555	1.36514	4936.05	TXNDC5	thioredoxin domain containing 5
644538	6.88e-100	3.6e-101	0.082	21.3537	1.74997	1186.51	SMIM10	small integral membrane protein 10
23317	7.43e-100	3.89e-101	0.0645	21.3501	1.37797	5154.51	DNAJC13	DnaJ heat shock protein family (Hsp40) member C13
215	8.33e-100	4.37e-101	0.0898	21.3446	1.91592	1232.08	ABCD1	ATP binding cassette subfamily D member 1
4508	1.13e-99	5.92e-101	0.0767	21.3305	1.63705	168951	ATP6	ATP synthase F0 subunit 6
56270	1.17e-99	6.13e-101	0.0575	-21.3289	-1.22697	5047.36	WDR45B	WD repeat domain 45B
7086	1.37e-99	7.23e-101	0.0527	21.3211	1.12302	29184.9	TKT	transketolase
283537	1.65e-99	8.7e-101	0.1583	-21.3125	-3.37375	317.27	SLC46A3	solute carrier family 46 member 3
84141	2.46e-99	1.3e-100	0.1247	-21.2937	-2.6554	407.53	EVA1A	eva-1 homolog A, regulator of programmed cell death
63901	4.2e-99	2.22e-100	0.0623	-21.2686	-1.32466	5540.18	FAM111A	FAM111 trypsin like peptidase A
6484	4.25e-99	2.25e-100	0.0773	21.268	1.64297	1541.13	ST3GAL4	ST3 beta-galactoside alpha-2,3-sialyltransferase 4
91351	4.49e-99	2.38e-100	0.0767	21.2654	1.63204	1820.42	DDX60L	DExD/H-box 60 like
4241	4.97e-99	2.63e-100	0.0811	-21.2605	-1.72407	2240.12	MELTF	melanotransferrin
7048	5.35e-99	2.84e-100	0.0666	21.2571	1.41635	3814.17	TGFBR2	transforming growth factor beta receptor 2
5954	5.89e-99	3.13e-100	0.0567	21.2525	1.20482	14050.5	RCN1	reticulocalbin 1
56905	6.02e-99	3.2e-100	0.1219	21.2514	2.58972	1447.19	C15orf39	chromosome 15 open reading frame 39
1290	7.35e-99	3.91e-100	0.1691	-21.242	-3.59265	399.97	COL5A2	collagen type V alpha 2 chain
26156	8.03e-99	4.27e-100	0.0593	21.2378	1.26003	9937.43	RSL1D1	ribosomal L1 domain containing 1
80149	8.05e-99	4.29e-100	0.081	21.2377	1.71941	1484.15	ZC3H12A	zinc finger CCCH-type containing 12A
6474	1.05e-98	5.6e-100	0.1539	-21.2251	-3.26676	373.18	SHOX2	short stature homeobox 2
2145	1.12e-98	6e-100	0.0706	-21.2219	-1.49903	2068.36	EZH1	enhancer of zeste 1 polycomb repressive complex 2 subunit
157638	1.28e-98	6.85e-100	0.126	-21.2157	-2.67391	444.08	LRATD2	LRAT domain containing 2
90557	1.39e-98	7.46e-100	0.1759	-21.2116	-3.73075	282.82	CCDC74A	coiled-coil domain containing 74A
284716	1.41e-98	7.56e-100	0.2208	-21.211	-4.68301	297.97	RIMKLA	ribosomal modification protein rimK like family member A
221	1.45e-98	7.79e-100	0.0659	21.2096	1.39694	3312.53	ALDH3B1	aldehyde dehydrogenase 3 family member B1
58499	2e-98	1.07e-99	0.1095	-21.1945	-2.32019	997.54	ZNF462	zinc finger protein 462
55612	2.03e-98	1.09e-99	0.127	21.1937	2.69086	548.63	FERMT1	FERM domain containing kindlin 1
100528017	2.11e-98	1.13e-99	0.2399	-21.1919	-5.08346	289.17	SAA2-SAA4	SAA2-SAA4 readthrough
84940	2.23e-98	1.2e-99	0.0843	21.1893	1.78628	1065.86	CORO6	coronin 6
6508	3.28e-98	1.76e-99	0.2252	-21.1711	-4.76786	284.77	SLC4A3	solute carrier family 4 member 3
171546	3.44e-98	1.86e-99	0.0565	21.1687	1.19665	4063.53	SPTSSA	serine palmitoyltransferase small subunit A
51226	3.91e-98	2.11e-99	0.1535	-21.1626	-3.248	312	COPZ2	COPI coat complex subunit zeta 2
29887	3.99e-98	2.16e-99	0.1421	-21.1616	-3.0069	410.36	SNX10	sorting nexin 10
56977	4.35e-98	2.35e-99	0.0826	21.1575	1.7477	994.22	STOX2	storkhead box 2
3832	4.99e-98	2.7e-99	0.0563	-21.151	-1.19092	8971.25	KIF11	kinesin family member 11
3976	5.49e-98	2.98e-99	0.1132	-21.1464	-2.39463	574.9	LIF	LIF interleukin 6 family cytokine
4254	6.13e-98	3.32e-99	0.0705	21.1412	1.49066	1646.12	KITLG	KIT ligand
112268238	6.34e-98	3.44e-99	0.1234	21.1396	2.60766	380.85	LOC112268238	replaced by ID 554313
284561	6.49e-98	3.53e-99	0.3525	21.1384	7.45037	488.37	LINC02806	long intergenic non-protein coding RNA 2806
6817	1.2e-97	6.51e-99	0.1075	21.1095	2.26827	693.73	SULT1A1	sulfotransferase family 1A member 1
112476	1.56e-97	8.49e-99	0.1603	-21.0969	-3.38264	430.12	PRRT2	proline rich transmembrane protein 2
10131	1.67e-97	9.1e-99	0.0679	21.0936	1.43322	4904.38	TRAP1	TNF receptor associated protein 1
11077	1.72e-97	9.36e-99	0.1243	21.0923	2.62083	399.33	HSF2BP	heat shock transcription factor 2 binding protein
90268	1.89e-97	1.03e-98	0.0578	21.0876	1.21977	4639.11	OTULIN	OTU deubiquitinase with linear linkage specificity
23576	2.06e-97	1.12e-98	0.0665	-21.0836	-1.40172	3696.44	DDAH1	dimethylarginine dimethylaminohydrolase 1
10186	2.14e-97	1.17e-98	0.1378	-21.0817	-2.90463	414.27	LHFPL6	LHFPL tetraspan subfamily member 6
8050	2.26e-97	1.24e-98	0.069	21.0792	1.45511	2562.13	PDHX	pyruvate dehydrogenase complex component X
23604	2.39e-97	1.31e-98	0.1163	21.0763	2.4503	482.68	DAPK2	death associated protein kinase 2
55170	2.85e-97	1.57e-98	0.0903	21.0679	1.90223	1062.8	PRMT6	protein arginine methyltransferase 6
195814	2.88e-97	1.58e-98	0.1772	21.0675	3.73368	291.29	SDR16C5	short chain dehydrogenase/reductase family 16C member 5
9411	3.04e-97	1.67e-98	0.0664	-21.0648	-1.39953	5894.48	ARHGAP29	Rho GTPase activating protein 29
2491	3.19e-97	1.75e-98	0.0667	-21.0626	-1.4048	2438.18	CENPI	centromere protein I
57182	3.2e-97	1.76e-98	0.0777	21.0623	1.6367	2134.1	ANKRD50	ankyrin repeat domain containing 50
63971	3.25e-97	1.79e-98	0.0762	21.0616	1.60478	3558.06	KIF13A	kinesin family member 13A
10403	3.72e-97	2.06e-98	0.0689	-21.0551	-1.44995	3397.23	NDC80	NDC80 kinetochore complex component
58526	4.05e-97	2.24e-98	0.0769	21.0511	1.61984	2095.15	MID1IP1	MID1 interacting protein 1
976	5.22e-97	2.89e-98	0.0925	21.039	1.94659	4038.65	ADGRE5	adhesion G protein-coupled receptor E5
105376387	5.83e-97	3.23e-98	0.1517	21.0336	3.18976	299.85	LOC105376387	uncharacterized LOC105376387
26018	6.36e-97	3.52e-98	0.0918	21.0295	1.93015	947.72	LRIG1	leucine rich repeats and immunoglobulin like domains 1
25987	9.76e-97	5.41e-98	0.1009	21.0092	2.11899	2622.8	TSKU	tsukushi, small leucine rich proteoglycan
56477	1.01e-96	5.58e-98	0.1366	-21.0077	-2.86916	415.98	CCL28	C-C motif chemokine ligand 28
65992	1.12e-96	6.24e-98	0.0741	-21.0024	-1.55594	1588.48	DDRGK1	DDRGK domain containing 1
133522	1.27e-96	7.07e-98	0.1122	20.9964	2.35659	483.46	PPARGC1B	PPARG coactivator 1 beta
115024	1.39e-96	7.71e-98	0.073	-20.9923	-1.53294	2055.18	NT5C3B	5'-nucleotidase, cytosolic IIIB
4128	1.5e-96	8.37e-98	0.0886	20.9884	1.86008	871.26	MAOA	monoamine oxidase A
55653	1.76e-96	9.84e-98	0.1676	-20.9807	-3.51707	325	BCAS4	breast carcinoma amplified sequence 4
22948	1.96e-96	1.1e-97	0.0567	20.9755	1.19023	37178.6	CCT5	chaperonin containing TCP1 subunit 5
7453	1.96e-96	1.1e-97	0.0651	20.9755	1.36645	4130.32	WARS1	tryptophanyl-tRNA synthetase 1
83481	2.27e-96	1.27e-97	0.2408	20.9686	5.04835	2977.74	EPPK1	epiplakin 1
9867	2.35e-96	1.32e-97	0.0555	-20.9669	-1.16324	8204.2	PJA2	praja ring finger ubiquitin ligase 2
57669	2.61e-96	1.46e-97	0.0976	-20.9618	-2.04572	1126.13	EPB41L5	erythrocyte membrane protein band 4.1 like 5
26137	3.54e-96	1.99e-97	0.101	20.9473	2.11536	864.33	ZBTB20	zinc finger and BTB domain containing 20
81844	3.85e-96	2.16e-97	0.0582	-20.9433	-1.21841	5464.76	TRIM56	tripartite motif containing 56
101930105	4.59e-96	2.58e-97	0.1612	20.9349	3.37426	268.3	FAM239A	zinc finger protein 839 pseudogene
641364	4.83e-96	2.72e-97	0.2311	20.9323	4.83755	246.48	SLC7A11-AS1	SLC7A11 antisense RNA 1
3150	5.46e-96	3.07e-97	0.0563	-20.9265	-1.17724	13105.9	HMGN1	high mobility group nucleosome binding domain 1
1292	6.2e-96	3.49e-97	0.1477	-20.9204	-3.09083	488.58	COL6A2	collagen type VI alpha 2 chain
57537	6.22e-96	3.51e-97	0.1123	20.9202	2.34867	518.88	SORCS2	sortilin related VPS10 domain containing receptor 2
65268	6.23e-96	3.52e-97	0.1206	20.92	2.52334	428.92	WNK2	WNK lysine deficient protein kinase 2
10144	6.91e-96	3.9e-97	0.1025	20.9151	2.14345	652.71	FAM13A	family with sequence similarity 13 member A
5090	7.23e-96	4.09e-97	0.0878	-20.9129	-1.8354	1545.29	PBX3	PBX homeobox 3
10098	7.62e-96	4.32e-97	0.1587	-20.9103	-3.31852	468.04	TSPAN5	tetraspanin 5
64601	7.79e-96	4.41e-97	0.0797	-20.9092	-1.66611	1098.07	VPS16	VPS16 core subunit of CORVET and HOPS complexes
220134	1.09e-95	6.16e-97	0.0824	-20.8933	-1.72104	1461.21	SKA1	spindle and kinetochore associated complex subunit 1
8065	1.21e-95	6.86e-97	0.0647	-20.8882	-1.35125	3078.07	CUL5	cullin 5
1756	1.46e-95	8.31e-97	0.0726	20.879	1.51492	1966.42	DMD	dystrophin
148641	1.62e-95	9.19e-97	0.1785	20.8742	3.72693	243.83	SLC35F3	solute carrier family 35 member F3
3371	2.1e-95	1.2e-96	0.1479	-20.8616	-3.08547	758.66	TNC	tenascin C
283234	2.86e-95	1.63e-96	0.1242	20.8467	2.58839	426.25	CCDC88B	coiled-coil domain containing 88B
728392	3e-95	1.71e-96	0.2828	-20.8445	-5.89537	337.85	LOC728392	uncharacterized LOC728392
10866	5.42e-95	3.09e-96	0.0881	20.8161	1.83357	766.72	HCP5	HLA complex P5
90632	6.4e-95	3.66e-96	0.2585	20.8081	5.37793	1208.86	LINC00473	long intergenic non-protein coding RNA 473
23327	6.62e-95	3.79e-96	0.0739	-20.8064	-1.53661	3398.78	NEDD4L	NEDD4 like E3 ubiquitin protein ligase
4573	6.75e-95	3.86e-96	0.1099	20.8054	2.28751	832.15	TRNR	tRNA-Arg
54478	1.02e-94	5.82e-96	0.0862	-20.7858	-1.79228	1097.45	PIMREG	PICALM interacting mitotic regulator
285600	1.36e-94	7.83e-96	0.209	20.7716	4.34227	239.69	KIAA0825	KIAA0825
79817	1.71e-94	9.83e-96	0.1323	20.7606	2.74631	449.67	MOB3B	MOB kinase activator 3B
4609	1.89e-94	1.09e-95	0.0933	20.7557	1.93607	8584.37	MYC	MYC proto-oncogene, bHLH transcription factor
59277	1.95e-94	1.12e-95	0.0764	20.7544	1.58503	2632.4	NTN4	netrin 4
4233	2.33e-94	1.34e-95	0.0667	20.7457	1.38385	8276.05	MET	MET proto-oncogene, receptor tyrosine kinase
7368	2.75e-94	1.59e-95	0.1139	20.7376	2.36211	743.86	UGT8	UDP glycosyltransferase 8
105221694	3.94e-94	2.27e-95	0.1433	20.7203	2.97003	328.43	BISPR	BST2 interferon stimulated positive regulator
860	4.01e-94	2.31e-95	0.077	-20.7194	-1.59488	1172.16	RUNX2	RUNX family transcription factor 2
56851	5.39e-94	3.12e-95	0.0631	20.7051	1.30554	3562.94	EMC7	ER membrane protein complex subunit 7
23187	7e-94	4.05e-95	0.0851	-20.6924	-1.76076	1775.94	PHLDB1	pleckstrin homology like domain family B member 1
8061	1.51e-93	8.74e-95	0.1129	-20.6553	-2.33245	3588.78	FOSL1	FOS like 1, AP-1 transcription factor subunit
146198	1.55e-93	8.96e-95	0.0944	-20.6541	-1.95048	912.21	ZFP90	ZFP90 zinc finger protein
27075	2.68e-93	1.55e-94	0.1271	20.6276	2.62197	423.8	TSPAN13	tetraspanin 13
5226	3.7e-93	2.15e-94	0.0685	20.6119	1.41092	6932.58	PGD	phosphogluconate dehydrogenase
50861	3.94e-93	2.29e-94	0.2963	-20.6088	-6.10679	339.88	STMN3	stathmin 3
29108	4.99e-93	2.9e-94	0.2307	-20.5973	-4.75109	271.64	PYCARD	PYD and CARD domain containing
10999	7.21e-93	4.2e-94	0.0752	20.5794	1.54837	1704.35	SLC27A4	solute carrier family 27 member 4
23250	8.21e-93	4.79e-94	0.0947	-20.5731	-1.94785	1486.83	ATP11A	ATPase phospholipid transporting 11A
147081	9.24e-93	5.39e-94	0.1064	-20.5673	-2.18907	710.11	LINC02210	long intergenic non-protein coding RNA 2210
26298	9.59e-93	5.59e-94	0.3839	20.5655	7.89563	553.31	EHF	ETS homologous factor
26227	1.65e-92	9.62e-94	0.0603	20.5392	1.23927	6119.91	PHGDH	phosphoglycerate dehydrogenase
91010	2.09e-92	1.22e-93	0.1069	-20.5276	-2.19368	808.4	FMNL3	formin like 3
4556	2.21e-92	1.29e-93	0.0884	20.5249	1.81533	3088.97	TRNE	tRNA-Glu
10501	3.88e-92	2.27e-93	0.2898	-20.4974	-5.93962	336.92	SEMA6B	semaphorin 6B
729737	4.22e-92	2.47e-93	0.1443	-20.4933	-2.9572	470.5	LOC729737	uncharacterized LOC729737
57336	5.87e-92	3.45e-93	0.2319	-20.4771	-4.74899	261.13	ZNF287	zinc finger protein 287
100131827	7.53e-92	4.42e-93	0.136	20.4649	2.78347	356.42	ZNF717	zinc finger protein 717
57608	8.35e-92	4.91e-93	0.2459	-20.4599	-5.03048	327.49	JCAD	junctional cadherin 5 associated
50804	8.57e-92	5.04e-93	0.488	-20.4585	-9.98307	1641.89	MYEF2	myelin expression factor 2
7079	1.1e-91	6.49e-93	0.1751	20.4463	3.58076	247.99	TIMP4	TIMP metallopeptidase inhibitor 4
10560	1.77e-91	1.05e-92	0.0887	20.423	1.81113	1956.8	SLC19A2	solute carrier family 19 member 2
1847	2.21e-91	1.3e-92	0.0855	20.4122	1.74607	1311.27	DUSP5	dual specificity phosphatase 5
92675	2.57e-91	1.52e-92	0.0851	-20.4047	-1.73716	1492.48	DTD1	D-aminoacyl-tRNA deacylase 1
170689	2.86e-91	1.69e-92	0.1273	-20.3994	-2.59702	722.2	ADAMTS15	ADAM metallopeptidase with thrombospondin type 1 motif 15
9331	4.51e-91	2.67e-92	0.0941	-20.3771	-1.91689	758.51	B4GALT6	beta-1,4-galactosyltransferase 6
596	4.59e-91	2.72e-92	0.1365	20.3763	2.78206	399.69	BCL2	BCL2 apoptosis regulator
729162	6.43e-91	3.81e-92	0.2048	20.3597	4.16919	222.61	FAM239B	zinc finger protein 839 pseudogene
728431	7.29e-91	4.32e-92	0.1477	20.3535	3.00632	391.57	ZC3H12A-DT	ZC3H12A divergent transcript
5806	7.91e-91	4.69e-92	0.1972	-20.3495	-4.01286	256.24	PTX3	pentraxin 3
126917	1.13e-90	6.72e-92	0.1258	-20.3319	-2.55823	843.64	IFFO2	intermediate filament family orphan 2
100288181	1.19e-90	7.07e-92	0.0828	20.3294	1.68323	918.54	LNCOC1	lncRNA associated with ovarian cancer 1
9214	1.26e-90	7.52e-92	0.1137	20.3263	2.31133	432.35	FCMR	Fc mu receptor
22803	1.31e-90	7.82e-92	0.0573	-20.3244	-1.16472	7319.34	XRN2	5'-3' exoribonuclease 2
80303	1.7e-90	1.01e-91	0.1627	-20.3117	-3.30534	362.55	EFHD1	EF-hand domain family member D1
2766	1.82e-90	1.09e-91	0.2998	-20.3082	-6.08854	335.67	GMPR	guanosine monophosphate reductase
80746	2e-90	1.2e-91	0.0968	20.3035	1.96577	830.02	TSEN2	tRNA splicing endonuclease subunit 2
157506	2.56e-90	1.53e-91	0.0897	20.2914	1.82062	803.93	RDH10	retinol dehydrogenase 10
3726	5.41e-90	3.24e-91	0.0885	20.2546	1.79272	2902.57	JUNB	JunB proto-oncogene, AP-1 transcription factor subunit
65083	5.45e-90	3.27e-91	0.0713	20.2541	1.44488	2077.54	NOL6	nucleolar protein 6
23236	5.55e-90	3.33e-91	0.2951	20.2532	5.97621	276.18	PLCB1	phospholipase C beta 1
55117	5.77e-90	3.46e-91	0.2872	20.2513	5.81561	1016.49	SLC6A15	solute carrier family 6 member 15
808	7.84e-90	4.71e-91	0.0703	-20.2361	-1.42225	7486.71	CALM3	calmodulin 3
100652739	1.14e-89	6.83e-91	0.1794	20.2178	3.62801	237.06	RAET1E-AS1	RAET1E antisense RNA 1
8073	1.19e-89	7.15e-91	0.0654	20.2155	1.32162	15485.2	PTP4A2	protein tyrosine phosphatase 4A2
401093	1.21e-89	7.3e-91	0.1098	20.2145	2.22026	495.92	MBNL1-AS1	MBNL1 antisense RNA 1
222223	1.37e-89	8.24e-91	0.1793	20.2085	3.62274	281.36	ELAPOR2	endosome-lysosome associated apoptosis and autophagy regulator family member 2
57559	1.81e-89	1.09e-90	0.1069	20.1945	2.1594	732.71	STAMBPL1	STAM binding protein like 1
201501	2.01e-89	1.21e-90	0.339	20.1895	6.84417	357.56	ZBTB7C	zinc finger and BTB domain containing 7C
5523	2.19e-89	1.32e-90	0.0898	-20.1852	-1.81228	1478.57	PPP2R3A	protein phosphatase 2 regulatory subunit B''alpha
2744	2.24e-89	1.36e-90	0.0607	20.1839	1.22474	6932.82	GLS	glutaminase
5447	2.74e-89	1.66e-90	0.0751	20.1739	1.51605	2017.25	POR	cytochrome p450 oxidoreductase
22843	2.78e-89	1.69e-90	0.2224	-20.1732	-4.48607	248.79	PPM1E	protein phosphatase, Mg2+/Mn2+ dependent 1E
10616	3.12e-89	1.89e-90	0.0626	-20.1675	-1.2633	2596.2	RBCK1	RANBP2-type and C3HC4-type zinc finger containing 1
6629	3.45e-89	2.1e-90	0.0734	-20.1623	-1.47919	3448.16	SNRPB2	small nuclear ribonucleoprotein polypeptide B2
80824	4.27e-89	2.59e-90	0.0785	20.1518	1.58271	2026.79	DUSP16	dual specificity phosphatase 16
7262	4.28e-89	2.6e-90	0.1082	20.1517	2.18026	666.58	PHLDA2	pleckstrin homology like domain family A member 2
154743	6.72e-89	4.09e-90	0.103	-20.1293	-2.07265	601.89	BMT2	base methyltransferase of 25S rRNA 2 homolog
10103	1.27e-88	7.72e-90	0.2749	20.0978	5.5239	246.56	TSPAN1	tetraspanin 1
116496	1.29e-88	7.85e-90	0.0938	-20.0969	-1.88596	4048.85	NIBAN1	niban apoptosis regulator 1
100216546	1.6e-88	9.73e-90	0.1237	-20.0863	-2.48522	628.86	LINC01004	long intergenic non-protein coding RNA 1004
5255	1.67e-88	1.02e-89	0.0951	20.084	1.9093	709.42	PHKA1	phosphorylase kinase regulatory subunit alpha 1
3709	1.91e-88	1.17e-89	0.076	20.0771	1.52684	2141.1	ITPR2	inositol 1,4,5-trisphosphate receptor type 2
253650	1.96e-88	1.2e-89	0.1768	20.0759	3.55026	286.35	ANKRD18A	ankyrin repeat domain 18A
27133	2.26e-88	1.38e-89	0.4425	20.0688	8.88009	801.19	KCNH5	potassium voltage-gated channel subfamily H member 5
84809	2.51e-88	1.54e-89	0.1148	-20.0635	-2.30343	681.03	CROCCP2	CROCC pseudogene 2
57519	2.79e-88	1.71e-89	0.0728	-20.0582	-1.45956	1443.24	STARD9	StAR related lipid transfer domain containing 9
1855	2.86e-88	1.76e-89	0.0661	20.0569	1.32557	4027.17	DVL1	dishevelled segment polarity protein 1
60598	3.46e-88	2.13e-89	0.2493	20.0474	4.99731	223.56	KCNK15	potassium two pore domain channel subfamily K member 15
1356	4.11e-88	2.53e-89	0.1012	20.0388	2.02776	819.1	CP	ceruloplasmin
23616	4.36e-88	2.69e-89	0.2065	-20.0358	-4.13653	287.98	SH3BP1	SH3 domain binding protein 1
7504	5.98e-88	3.68e-89	0.2369	20.02	4.74311	227.13	XK	X-linked Kx blood group antigen, Kell and VPS13A binding protein
6907	6.62e-88	4.08e-89	0.0756	20.015	1.5132	2390.42	TBL1X	transducin beta like 1 X-linked
26022	6.81e-88	4.2e-89	0.1938	-20.0135	-3.87943	280.02	TMEM98	transmembrane protein 98
64412	7.81e-88	4.82e-89	0.0796	-20.0066	-1.59342	1219.83	GZF1	GDNF inducible zinc finger protein 1
29855	8.1e-88	5.01e-89	0.0819	20.0048	1.63745	3671.75	UBN1	ubinuclein 1
3636	8.19e-88	5.06e-89	0.0701	20.0042	1.40228	9613.13	INPPL1	inositol polyphosphate phosphatase like 1
79734	1.33e-87	8.22e-89	0.1225	-19.98	-2.44662	535.71	KCTD17	potassium channel tetramerization domain containing 17
1119	1.34e-87	8.33e-89	0.0715	19.9793	1.42939	2198.5	CHKA	choline kinase alpha
55771	1.47e-87	9.14e-89	0.0582	-19.9747	-1.16282	7152.07	PRR11	proline rich 11
254887	1.48e-87	9.19e-89	0.0826	19.9744	1.64922	1143.26	ZDHHC23	zinc finger DHHC-type palmitoyltransferase 23
79792	1.57e-87	9.75e-89	0.0943	-19.9715	-1.88247	1030.59	GSDMD	gasdermin D
375790	1.83e-87	1.14e-88	0.0859	19.9638	1.71488	17208.6	AGRN	agrin
100507412	2.5e-87	1.56e-88	0.2499	19.9481	4.9855	221.81	LOC100507412	uncharacterized LOC100507412
133	4.77e-87	2.97e-88	0.0992	-19.9158	-1.97507	1033.58	ADM	adrenomedullin
83540	6.67e-87	4.16e-88	0.0638	-19.8989	-1.26933	3522.17	NUF2	NUF2 component of NDC80 kinetochore complex
26524	8.96e-87	5.59e-88	0.0908	-19.8841	-1.8052	1697.35	LATS2	large tumor suppressor kinase 2
831	1.16e-86	7.23e-88	0.0675	19.8712	1.34134	22353.3	CAST	calpastatin
5796	1.28e-86	8.02e-88	0.0928	19.866	1.84412	2793.16	PTPRK	protein tyrosine phosphatase receptor type K
4084	1.37e-86	8.59e-88	0.0854	19.8625	1.69685	1165.17	MXD1	MAX dimerization protein 1
81931	1.39e-86	8.72e-88	0.354	-19.8617	-7.03134	427.25	ZNF93	zinc finger protein 93
84187	1.53e-86	9.6e-88	0.0848	19.857	1.68362	1247.12	TMEM164	transmembrane protein 164
221416	1.79e-86	1.12e-87	0.3106	19.849	6.16598	280.75	LINC03040	long intergenic non-protein coding RNA 3040
285989	2.22e-86	1.39e-87	0.0923	-19.8383	-1.83157	838.29	ZNF789	zinc finger protein 789
23022	2.5e-86	1.57e-87	0.0998	19.8321	1.97886	12084.9	PALLD	palladin, cytoskeletal associated protein
196500	2.78e-86	1.75e-87	0.2842	-19.8269	-5.63406	310.27	PIANP	PILR alpha associated neural protein
79875	3.57e-86	2.24e-87	0.2036	19.8142	4.03466	4561.03	THSD4	thrombospondin type 1 domain containing 4
148268	3.96e-86	2.49e-87	0.2564	-19.8089	-5.07878	256.98	ZNF570	zinc finger protein 570
53938	3.98e-86	2.51e-87	0.0842	19.8087	1.66849	1144.79	PPIL3	peptidylprolyl isomerase like 3
342892	4.06e-86	2.56e-87	0.2583	-19.8076	-5.11599	250.57	ZNF850	zinc finger protein 850
2878	4.58e-86	2.89e-87	0.1694	19.8015	3.35344	302.94	GPX3	glutathione peroxidase 3
344787	6.83e-86	4.32e-87	0.1329	19.7813	2.62825	341.18	ZNF860	zinc finger protein 860
286077	7.9e-86	5e-87	0.0987	19.7739	1.9509	3295.99	FAM83H	family with sequence similarity 83 member H
51316	8.11e-86	5.13e-87	0.2832	-19.7725	-5.5999	1183.75	PLAC8	placenta associated 8
151887	8.23e-86	5.21e-87	0.1021	-19.7718	-2.01951	2958.19	CCDC80	coiled-coil domain containing 80
9750	8.76e-86	5.55e-87	0.144	19.7686	2.84733	293.37	RIPOR2	RHO family interacting cell polarization regulator 2
171177	9.28e-86	5.89e-87	0.1981	19.7656	3.9146	215.78	RHOV	ras homolog family member V
23218	9.38e-86	5.95e-87	0.0643	19.765	1.27051	2472.03	NBEAL2	neurobeachin like 2
6456	1.27e-85	8.06e-87	0.4259	19.7498	8.41226	632.47	SH3GL2	SH3 domain containing GRB2 like 2, endophilin A1
2313	1.39e-85	8.83e-87	0.1242	-19.7452	-2.45319	436.1	FLI1	Fli-1 proto-oncogene, ETS transcription factor
65265	1.44e-85	9.15e-87	0.0699	19.7434	1.37961	2682.27	C8orf33	chromosome 8 open reading frame 33
55022	1.89e-85	1.2e-86	0.1256	19.7295	2.47846	432.02	PID1	phosphotyrosine interaction domain containing 1
147372	2.25e-85	1.43e-86	0.4379	-19.7207	-8.63636	3377.69	CCBE1	collagen and calcium binding EGF domains 1
54069	2.52e-85	1.61e-86	0.0809	-19.7148	-1.59502	1266.51	MIS18A	MIS18 kinetochore protein A
57670	4.1e-85	2.62e-86	0.1148	19.6901	2.25981	2083.16	KIAA1549	KIAA1549
55233	4.98e-85	3.18e-86	0.0569	-19.6803	-1.1191	9337.69	MOB1A	MOB kinase activator 1A
10152	6.06e-85	3.88e-86	0.0625	-19.6703	-1.2292	8477.05	ABI2	abl interactor 2
64115	8.02e-85	5.14e-86	0.1162	-19.656	-2.28362	975.95	VSIR	V-set immunoregulatory receptor
90427	8.42e-85	5.4e-86	0.114	19.6535	2.24033	475.17	BMF	Bcl2 modifying factor
23149	8.62e-85	5.53e-86	0.173	19.6522	3.40047	238.89	FCHO1	FCH and mu domain containing endocytic adaptor 1
64949	1.08e-84	6.94e-86	0.0779	-19.6407	-1.52946	1344.43	MRPS26	mitochondrial ribosomal protein S26
5159	1.24e-84	7.94e-86	0.4716	-19.6339	-9.25869	1104.81	PDGFRB	platelet derived growth factor receptor beta
125476	1.54e-84	9.93e-86	0.094	19.6225	1.84417	835.6	INO80C	INO80 complex subunit C
10962	1.55e-84	9.95e-86	0.1048	-19.6224	-2.05546	581.42	MLLT11	MLLT11 transcription factor 7 cofactor
55327	1.55e-84	9.97e-86	0.065	19.6223	1.27451	2461.19	LIN7C	lin-7 homolog C, crumbs cell polarity complex component
23471	2.47e-84	1.6e-85	0.0534	-19.5984	-1.04708	15642.1	TRAM1	translocation associated membrane protein 1
4299	7.17e-84	4.62e-85	0.0608	19.5442	1.18805	3813.78	AFF1	ALF transcription elongation factor 1
11127	7.75e-84	5e-85	0.0876	-19.5401	-1.71143	1296.49	KIF3A	kinesin family member 3A
91107	1.11e-83	7.15e-85	0.1041	19.5219	2.03298	824.99	TRIM47	tripartite motif containing 47
55718	1.15e-83	7.45e-85	0.066	19.5198	1.288	2093.21	POLR3E	RNA polymerase III subunit E
8506	1.38e-83	8.94e-85	0.0842	-19.5105	-1.64196	1728.68	CNTNAP1	contactin associated protein 1
149345	1.39e-83	8.98e-85	0.1268	-19.5103	-2.47312	428.42	SHISA4	shisa family member 4
85379	1.39e-83	9.03e-85	0.1079	19.51	2.1052	1865.46	KIAA1671	KIAA1671
50810	1.62e-83	1.05e-84	0.0727	-19.5021	-1.41794	2333.82	HDGFL3	HDGF like 3
201633	2.05e-83	1.33e-84	0.1214	19.4901	2.36653	716.75	TIGIT	T cell immunoreceptor with Ig and ITIM domains
26272	2.16e-83	1.41e-84	0.0627	19.4873	1.22256	2710.96	FBXO4	F-box protein 4
9858	3.46e-83	2.25e-84	0.0783	19.4632	1.52371	3126.12	PPP1R26	protein phosphatase 1 regulatory subunit 26
7837	4.64e-83	3.02e-84	0.1083	19.4482	2.10627	11507.5	PXDN	peroxidasin
51646	4.9e-83	3.19e-84	0.0693	-19.4453	-1.34688	2872.18	YPEL5	yippee like 5
57506	5.92e-83	3.86e-84	0.0702	-19.4356	-1.36379	5903.98	MAVS	mitochondrial antiviral signaling protein
3224	6.41e-83	4.18e-84	0.1554	-19.4315	-3.01958	420.15	HOXC8	homeobox C8
6578	7.08e-83	4.62e-84	0.1805	19.4264	3.50651	247.98	SLCO2A1	solute carrier organic anion transporter family member 2A1
55349	9.28e-83	6.06e-84	0.2095	19.4124	4.06737	205.49	CHDH	choline dehydrogenase
10810	9.6e-83	6.28e-84	0.4012	-19.4106	-7.78702	559.35	WASF3	WASP family member 3
22936	1.27e-82	8.31e-84	0.0636	19.3962	1.23316	7312.21	ELL2	elongation factor for RNA polymerase II 2
56667	1.42e-82	9.28e-84	0.3491	19.3905	6.76905	322.57	MUC13	mucin 13, cell surface associated
9482	1.53e-82	1e-83	0.0997	-19.3867	-1.93295	992.43	STX8	syntaxin 8
8701	1.56e-82	1.02e-83	0.0801	-19.3854	-1.5533	1136.65	DNAH11	dynein axonemal heavy chain 11
60626	1.57e-82	1.03e-83	0.068	-19.385	-1.31906	3895.7	RIC8A	RIC8 guanine nucleotide exchange factor A
23603	1.59e-82	1.04e-83	0.0611	-19.3845	-1.18505	9066.56	CORO1C	coronin 1C
1138	1.7e-82	1.12e-83	0.0977	19.3808	1.89374	830.14	CHRNA5	cholinergic receptor nicotinic alpha 5 subunit
107986583	1.98e-82	1.31e-83	0.1973	19.3729	3.82255	210.28	LOC107986583	uncharacterized LOC107986583
3491	2.31e-82	1.52e-83	0.0854	-19.3652	-1.65321	19948.7	CCN1	cellular communication network factor 1
8780	4.33e-82	2.85e-83	0.057	-19.3327	-1.10237	5598.31	RIOK3	RIO kinase 3
348235	4.46e-82	2.94e-83	0.0585	-19.3311	-1.12993	5520.75	SKA2	spindle and kinetochore associated complex subunit 2
79175	5.97e-82	3.94e-83	0.085	-19.3159	-1.64129	945.92	ZNF343	zinc finger protein 343
80008	7.82e-82	5.17e-83	0.4443	19.302	8.57578	649.07	TMEM156	transmembrane protein 156
55198	8.55e-82	5.65e-83	0.0734	-19.2973	-1.41665	1669.23	APPL2	adaptor protein, phosphotyrosine interacting with PH domain and leucine zipper 2
23507	1.3e-81	8.6e-83	0.0972	19.2756	1.87379	608.04	LRRC8B	leucine rich repeat containing 8 VRAC subunit B
2074	1.88e-81	1.24e-82	0.0796	19.2566	1.53301	1605.39	ERCC6	ERCC excision repair 6, chromatin remodeling factor
5097	1.92e-81	1.27e-82	0.1213	19.2553	2.33519	1319.84	PCDH1	protocadherin 1
10062	2.03e-81	1.35e-82	0.1244	19.2524	2.39516	575.73	NR1H3	nuclear receptor subfamily 1 group H member 3
171586	2.04e-81	1.36e-82	0.0801	19.2521	1.54176	1319.53	ABHD3	abhydrolase domain containing 3, phospholipase
94241	2.04e-81	1.36e-82	0.0891	-19.252	-1.71588	899.96	TP53INP1	tumor protein p53 inducible nuclear protein 1
55076	2.47e-81	1.64e-82	0.1029	19.2422	1.97908	510	TMEM45A	transmembrane protein 45A
3705	2.62e-81	1.75e-82	0.0834	19.239	1.60451	2060.33	ITPK1	inositol-tetrakisphosphate 1-kinase
2122	2.67e-81	1.78e-82	0.4435	19.2381	8.53229	629.88	MECOM	MDS1 and EVI1 complex locus
25902	2.8e-81	1.87e-82	0.0768	19.2355	1.47718	2690.71	MTHFD1L	methylenetetrahydrofolate dehydrogenase (NADP+ dependent) 1 like
10486	3.13e-81	2.09e-82	0.0798	-19.2297	-1.53388	1537.06	CAP2	cyclase associated actin cytoskeleton regulatory protein 2
22846	3.28e-81	2.19e-82	0.1272	-19.2272	-2.44629	510.04	VASH1	vasohibin 1
84986	4.28e-81	2.86e-82	0.091	-19.2133	-1.74881	1108.1	ARHGAP19	Rho GTPase activating protein 19
7358	4.34e-81	2.9e-82	0.0728	19.2127	1.39942	1356.85	UGDH	UDP-glucose 6-dehydrogenase
23516	5.31e-81	3.56e-82	0.079	19.2021	1.51736	4712.88	SLC39A14	solute carrier family 39 member 14
202	5.78e-81	3.87e-82	0.0854	19.1976	1.63885	1186.78	CRYBG1	crystallin beta-gamma domain containing 1
3800	5.79e-81	3.88e-82	0.3661	-19.1976	-7.0274	402.45	KIF5C	kinesin family member 5C
100505633	5.86e-81	3.94e-82	0.4116	19.1968	7.90137	481.41	LINC01133	long intergenic non-protein coding RNA 1133
79789	6.52e-81	4.38e-82	0.1269	-19.1913	-2.43618	602.68	CLMN	calmin
107985497	6.95e-81	4.67e-82	0.3749	19.1879	7.19396	363.81	LOC107985497
503638	1.02e-80	6.86e-82	0.1267	19.168	2.42856	349.51	DUXAP9	double homeobox A pseudogene 9
868	1.37e-80	9.24e-82	0.086	19.1524	1.64698	1154.21	CBLB	Cbl proto-oncogene B
196483	1.37e-80	9.26e-82	0.1098	19.1523	2.10303	486.07	EEF2KMT	eukaryotic elongation factor 2 lysine methyltransferase
57010	2.64e-80	1.78e-81	0.2982	19.1183	5.70039	228.89	CABP4	calcium binding protein 4
51360	2.66e-80	1.8e-81	0.0829	19.1178	1.58578	3015.4	MBTPS2	membrane bound transcription factor peptidase, site 2
57574	2.8e-80	1.89e-81	0.1614	-19.1151	-3.08474	375.64	MARCHF4	membrane associated ring-CH-type finger 4
84231	3e-80	2.02e-81	0.0824	19.1115	1.57557	4678.7	TRAF7	TNF receptor associated factor 7
85439	3.45e-80	2.34e-81	0.0972	19.1041	1.85656	642.25	STON2	stonin 2
55604	3.55e-80	2.41e-81	0.091	19.1025	1.73795	1754.03	CARMIL1	capping protein regulator and myosin 1 linker 1
11264	3.67e-80	2.49e-81	0.1008	-19.1008	-1.92544	770.04	PXMP4	peroxisomal membrane protein 4
3669	4.07e-80	2.76e-81	0.1316	19.0954	2.51223	349.59	ISG20	interferon stimulated exonuclease gene 20
221154	4.99e-80	3.39e-81	0.0711	-19.0847	-1.35638	1823	MICU2	mitochondrial calcium uptake 2
3672	5.83e-80	3.96e-81	0.0693	19.0765	1.32273	3673.43	ITGA1	integrin subunit alpha 1
10221	6.2e-80	4.21e-81	0.1349	19.0732	2.57255	735.37	TRIB1	tribbles pseudokinase 1
4605	6.85e-80	4.66e-81	0.0668	-19.068	-1.27408	10587.5	MYBL2	MYB proto-oncogene like 2
8455	7.81e-80	5.31e-81	0.085	-19.0611	-1.62094	3980.71	ATRN	attractin
102724852	8.13e-80	5.54e-81	0.127	19.0589	2.42126	347.13	LOC102724852	replaced by ID 100033819
100313843	9.87e-80	6.73e-81	0.2066	19.0487	3.93497	203.63	MIR711	microRNA 711
101060400	1.03e-79	7e-81	0.2752	19.0467	5.24152	209.67	LOC101060400	translation initiation factor IF-2
8660	1.35e-79	9.25e-81	0.0933	19.0321	1.77595	2548.91	IRS2	insulin receptor substrate 2
10362	1.38e-79	9.42e-81	0.0552	19.0311	1.05114	6081.61	HMG20B	high mobility group 20B
4776	1.44e-79	9.87e-81	0.1346	-19.0287	-2.56184	325.75	NFATC4	nuclear factor of activated T cells 4
3600	1.63e-79	1.11e-80	0.1244	19.0223	2.36669	432.22	IL15	interleukin 15
54821	1.63e-79	1.12e-80	0.0706	-19.0222	-1.34326	1643.51	ERCC6L	ERCC excision repair 6 like, spindle assembly checkpoint helicase
5160	1.79e-79	1.23e-80	0.0553	19.0173	1.05119	7246.22	PDHA1	pyruvate dehydrogenase E1 subunit alpha 1
54518	1.79e-79	1.23e-80	0.3992	19.0172	7.5923	418.9	APBB1IP	amyloid beta precursor protein binding family B member 1 interacting protein
100526833	2.17e-79	1.49e-80	0.1422	-19.0072	-2.70273	361.28	SEPT5-GP1BB	SEPT5-GP1BB readthrough
7739	2.32e-79	1.6e-80	0.1059	-19.0035	-2.0131	1950.65	ZNF185	zinc finger protein 185 with LIM domain
29923	2.34e-79	1.61e-80	0.1038	-19.0031	-1.9734	609.51	HILPDA	hypoxia inducible lipid droplet associated
5327	2.43e-79	1.67e-80	0.1119	-19.0011	-2.12693	706.55	PLAT	plasminogen activator, tissue type
55879	2.61e-79	1.79e-80	0.1325	18.9973	2.51761	445.24	GABRQ	gamma-aminobutyric acid type A receptor subunit theta
22930	2.79e-79	1.92e-80	0.0601	-18.9938	-1.14162	3536.53	RAB3GAP1	RAB3 GTPase activating protein catalytic subunit 1
53947	2.82e-79	1.94e-80	0.0819	18.9931	1.55622	1423.24	A4GALT	alpha 1,4-galactosyltransferase (P blood group)
22875	3.01e-79	2.07e-80	0.4443	-18.9897	-8.43757	688.73	ENPP4	ectonucleotide pyrophosphatase/phosphodiesterase 4
2065	3.28e-79	2.26e-80	0.1109	-18.9851	-2.10534	701.76	ERBB3	erb-b2 receptor tyrosine kinase 3
255324	3.59e-79	2.48e-80	0.5155	18.9803	9.78429	1089.35	EPGN	epithelial mitogen
105379549	4.16e-79	2.88e-80	0.3915	18.9725	7.42736	427.24	LOC105379549	uncharacterized LOC105379549
3352	4.18e-79	2.89e-80	0.1437	18.9722	2.72706	394.91	HTR1D	5-hydroxytryptamine receptor 1D
150368	7.22e-79	5e-80	0.1446	18.9434	2.73843	280.5	PHETA2	PH domain containing endocytic trafficking adaptor 2
116843	7.81e-79	5.41e-80	0.0999	18.9393	1.89173	781.2	SLC18B1	solute carrier family 18 member B1
3778	8.09e-79	5.61e-80	0.1819	-18.9374	-3.44456	244.05	KCNMA1	potassium calcium-activated channel subfamily M alpha 1
7050	8.48e-79	5.89e-80	0.0685	18.9349	1.29665	2835.4	TGIF1	TGFB induced factor homeobox 1
57466	9.77e-79	6.79e-80	0.0746	-18.9274	-1.41281	2376.4	SCAF4	SR-related CTD associated factor 4
259230	1.06e-78	7.38e-80	0.0746	18.923	1.41137	1653.86	SGMS1	sphingomyelin synthase 1
2898	1.59e-78	1.1e-79	0.3132	18.9017	5.92078	237.49	GRIK2	glutamate ionotropic receptor kainate type subunit 2
100506658	1.64e-78	1.14e-79	0.1256	-18.8998	-2.37422	497.65	OCLN	occludin
29785	1.66e-78	1.16e-79	0.1052	18.8993	1.98915	784.44	CYP2S1	cytochrome P450 family 2 subfamily S member 1
54863	1.69e-78	1.18e-79	0.0732	18.8984	1.38379	2143.69	TOR4A	torsin family 4 member A
3732	1.77e-78	1.24e-79	0.1149	-18.8957	-2.17125	547.08	CD82	CD82 molecule
8945	2.47e-78	1.73e-79	0.076	18.8781	1.43398	1441.91	BTRC	beta-transducin repeat containing E3 ubiquitin protein ligase
113146	2.65e-78	1.86e-79	0.1915	18.8743	3.61351	9294.22	AHNAK2	AHNAK nucleoprotein 2
56033	3.05e-78	2.13e-79	0.3981	18.867	7.51159	396.23	BARX1	BARX homeobox 1
149175	3.45e-78	2.41e-79	0.0925	18.8604	1.74493	794.16	MANEAL	mannosidase endo-alpha like
256987	3.8e-78	2.66e-79	0.092	18.8552	1.73483	1049.1	SERINC5	serine incorporator 5
79895	4.11e-78	2.88e-79	0.2939	18.851	5.54022	219.95	ATP8B4	ATPase phospholipid transporting 8B4 (putative)
121601	4.82e-78	3.38e-79	0.2321	18.8426	4.37322	197.73	ANO4	anoctamin 4
6273	6.87e-78	4.83e-79	0.122	18.8237	2.29693	415.96	S100A2	S100 calcium binding protein A2
400961	8.17e-78	5.74e-79	0.2681	-18.8145	-5.04436	226.45	PAIP2B	poly(A) binding protein interacting protein 2B
26037	8.74e-78	6.14e-79	0.1017	18.8109	1.91236	2274.52	SIPA1L1	signal induced proliferation associated 1 like 1
283788	1e-77	7.04e-79	0.1891	18.8037	3.55521	210.54	LOC283788	FSHD region gene 1 pseudogene
466	1.39e-77	9.8e-79	0.0675	18.7862	1.26735	2864.32	ATF1	activating transcription factor 1
283120	1.45e-77	1.02e-78	0.1279	18.784	2.40181	331.55	H19	H19 imprinted maternally expressed transcript
8908	1.47e-77	1.04e-78	0.1921	-18.7832	-3.60782	249.53	GYG2	glycogenin 2
202915	1.72e-77	1.21e-78	0.0968	18.7749	1.81803	806.17	TMEM184A	transmembrane protein 184A
80003	1.89e-77	1.33e-78	0.0986	18.7698	1.84988	735.95	PCNX2	pecanex 2
57482	1.9e-77	1.35e-78	0.0931	18.7693	1.74819	711.41	CRACD	capping protein inhibiting regulator of actin dynamics
8085	2.26e-77	1.6e-78	0.0742	18.7602	1.39222	4414.96	KMT2D	lysine methyltransferase 2D
105369201	2.4e-77	1.7e-78	0.0887	-18.7569	-1.66344	1002.41	GCAWKR	gastric cancer associated WDR5 and KAT2A binding lncRNA
11160	2.52e-77	1.78e-78	0.0755	18.7544	1.41593	1558.7	ERLIN2	ER lipid raft associated 2
353088	3.32e-77	2.36e-78	0.2844	-18.7395	-5.3302	237.56	ZNF429	zinc finger protein 429
50484	3.34e-77	2.37e-78	0.071	-18.7392	-1.32994	2042.4	RRM2B	ribonucleotide reductase regulatory TP53 inducible subunit M2B
79711	3.5e-77	2.48e-78	0.0729	18.7367	1.36588	1471.66	IPO4	importin 4
26002	5.17e-77	3.67e-78	0.2795	-18.7159	-5.23147	236.15	MOXD1	monooxygenase DBH like 1
79814	5.79e-77	4.12e-78	0.154	18.7098	2.88051	292.9	AGMAT	agmatinase
9709	6.03e-77	4.29e-78	0.083	18.7076	1.55297	1532.9	HERPUD1	homocysteine inducible ER protein with ubiquitin like domain 1
59283	7.35e-77	5.23e-78	0.1569	18.697	2.93354	298.54	CACNG8	calcium voltage-gated channel auxiliary subunit gamma 8
51340	1.01e-76	7.21e-78	0.0826	-18.6799	-1.54228	1705.26	CRNKL1	crooked neck pre-mRNA splicing factor 1
8874	1.04e-76	7.39e-78	0.0628	-18.6786	-1.17233	3055.23	ARHGEF7	Rho guanine nucleotide exchange factor 7
10331	1.19e-76	8.52e-78	0.213	18.671	3.97614	201.38	B3GNT3	UDP-GlcNAc:betaGal beta-1,3-N-acetylglucosaminyltransferase 3
105377137	1.23e-76	8.75e-78	0.2722	18.6696	5.08138	198.98	LNCSIK1	uncharacterized LOC105377137
6498	1.25e-76	8.96e-78	0.0667	18.6683	1.24453	3840.3	SKIL	SKI like proto-oncogene
6675	1.27e-76	9.1e-78	0.0615	-18.6675	-1.14879	5432.7	UAP1	UDP-N-acetylglucosamine pyrophosphorylase 1
5925	1.3e-76	9.32e-78	0.0596	-18.6662	-1.11285	5496.37	RB1	RB transcriptional corepressor 1
6613	1.61e-76	1.15e-77	0.0616	-18.6549	-1.14945	12409	SUMO2	small ubiquitin like modifier 2
92283	1.63e-76	1.17e-77	0.1919	-18.6542	-3.57961	261.42	ZNF461	zinc finger protein 461
55835	1.72e-76	1.23e-77	0.0654	-18.6514	-1.22047	2173.89	CENPJ	centromere protein J
51669	2.04e-76	1.46e-77	0.0605	18.6421	1.12832	6008.07	SARAF	store-operated calcium entry associated regulatory factor
10076	2.4e-76	1.73e-77	0.1237	18.6332	2.30571	1689.47	PTPRU	protein tyrosine phosphatase receptor type U
5098	2.49e-76	1.79e-77	0.1829	-18.6314	-3.4083	380.93	PCDHGC3	protocadherin gamma subfamily C, 3
5507	2.68e-76	1.93e-77	0.1045	18.6273	1.94629	551.03	PPP1R3C	protein phosphatase 1 regulatory subunit 3C
2297	3.13e-76	2.26e-77	0.1439	-18.619	-2.67989	393.43	FOXD1	forkhead box D1
100289187	3.28e-76	2.36e-77	0.0803	-18.6165	-1.49502	1102.2	TMEM225B	transmembrane protein 225B
595	3.28e-76	2.37e-77	0.0877	18.6164	1.63224	9484.04	CCND1	cyclin D1
5596	3.31e-76	2.39e-77	0.3044	18.6159	5.66701	215.76	MAPK4	mitogen-activated protein kinase 4
114614	4.24e-76	3.06e-77	0.2153	-18.6026	-4.00515	257.98	MIR155HG	MIR155 host gene
3137	4.36e-76	3.15e-77	0.1719	18.6011	3.19761	269.83	HLA-J	major histocompatibility complex, class I, J (pseudogene)
1069	4.81e-76	3.48e-77	0.0854	-18.5957	-1.58801	2457.52	CETN2	centrin 2
3801	5.21e-76	3.77e-77	0.075	18.5914	1.39406	2631.92	KIFC3	kinesin family member C3
51312	5.62e-76	4.07e-77	0.0669	18.5873	1.24353	5213.67	SLC25A37	solute carrier family 25 member 37
51399	5.85e-76	4.24e-77	0.0807	-18.5851	-1.50038	1304.19	TRAPPC4	trafficking protein particle complex subunit 4
54927	6.72e-76	4.88e-77	0.0615	-18.5776	-1.14324	2822.31	CHCHD3	coiled-coil-helix-coiled-coil-helix domain containing 3
11253	7.87e-76	5.72e-77	0.0612	18.5691	1.13693	2985.07	MAN1B1	mannosidase alpha class 1B member 1
5413	7.92e-76	5.76e-77	0.1506	-18.5687	-2.79702	309.35	SEPTIN5	septin 5
80023	8.74e-76	6.35e-77	0.0867	-18.5634	-1.60904	1766.47	NRSN2	neurensin 2
79002	1.05e-75	7.64e-77	0.0622	-18.5535	-1.15363	2906.11	TRIR	telomerase RNA component interacting RNase
54914	1.05e-75	7.66e-77	0.0798	18.5533	1.47971	1872	FOCAD	focadhesin
84803	1.06e-75	7.75e-77	0.3373	18.5527	6.25825	251.16	GPAT3	glycerol-3-phosphate acyltransferase 3
9515	1.48e-75	1.08e-76	0.3903	18.535	7.23426	350.66	STXBP5L	syntaxin binding protein 5L
90993	1.76e-75	1.29e-76	0.1354	-18.5255	-2.50806	694.82	CREB3L1	cAMP responsive element binding protein 3 like 1
10179	2.02e-75	1.48e-76	0.0662	-18.518	-1.22569	2812.68	RBM7	RNA binding motif protein 7
648987	2.03e-75	1.48e-76	0.107	18.5178	1.98222	573.6	ANXA2R-OT1	ANXA2R overlapping transcript
81792	2.1e-75	1.54e-76	0.5188	-18.5159	-9.60533	1123.62	ADAMTS12	ADAM metallopeptidase with thrombospondin type 1 motif 12
81621	2.99e-75	2.19e-76	0.1274	18.4968	2.35731	365.57	KAZALD1	Kazal type serine peptidase inhibitor domain 1
54496	3.36e-75	2.46e-76	0.0713	18.4905	1.31799	1379.96	PRMT7	protein arginine methyltransferase 7
814	3.84e-75	2.81e-76	0.0769	-18.4834	-1.42111	1413.51	CAMK4	calcium/calmodulin dependent protein kinase IV
523	5.51e-75	4.04e-76	0.0657	18.4638	1.21219	4201.75	ATP6V1A	ATPase H+ transporting V1 subunit A
146057	7e-75	5.14e-76	0.0636	-18.4508	-1.17395	2487.34	TTBK2	tau tubulin kinase 2
9246	7.04e-75	5.17e-76	0.0701	-18.4504	-1.29308	1797.63	UBE2L6	ubiquitin conjugating enzyme E2 L6
56052	7.1e-75	5.22e-76	0.0954	18.45	1.75954	870.75	ALG1	ALG1 chitobiosyldiphosphodolichol beta-mannosyltransferase
7552	7.41e-75	5.45e-76	0.1509	-18.4476	-2.78298	295.25	ZNF711	zinc finger protein 711
100820829	7.48e-75	5.51e-76	0.154	18.4471	2.84169	249.48	MYZAP	myocardial zonula adherens protein
283431	7.58e-75	5.58e-76	0.0715	-18.4463	-1.31968	2113.35	GAS2L3	growth arrest specific 2 like 3
58476	1.04e-74	7.67e-76	0.108	-18.4291	-1.99079	1341.05	TP53INP2	tumor protein p53 inducible nuclear protein 2
7913	1.05e-74	7.72e-76	0.0523	-18.4288	-0.96469	22612.1	DEK	DEK proto-oncogene
4148	1.23e-74	9.1e-76	0.2042	-18.4199	-3.76141	217.68	MATN3	matrilin 3
468	1.32e-74	9.76e-76	0.0532	18.4161	0.979871	10895.6	ATF4	activating transcription factor 4
9489	1.62e-74	1.2e-75	0.0845	-18.4051	-1.55581	1538.69	PGS1	phosphatidylglycerophosphate synthase 1
84632	2.38e-74	1.76e-75	0.2593	-18.3841	-4.76752	233.89	AFAP1L2	actin filament associated protein 1 like 2
23114	2.4e-74	1.77e-75	0.4311	-18.3837	-7.9255	527.64	NFASC	neurofascin
636	2.47e-74	1.83e-75	0.0816	18.382	1.49921	1364.66	BICD1	BICD cargo adaptor 1
5834	3.01e-74	2.23e-75	0.0749	-18.3712	-1.37578	2398.71	PYGB	glycogen phosphorylase B
2040	3.77e-74	2.8e-75	0.0651	18.3589	1.19551	8352.23	STOM	stomatin
92667	3.91e-74	2.91e-75	0.0765	-18.3569	-1.40404	2066.91	MGME1	mitochondrial genome maintenance exonuclease 1
8501	4.23e-74	3.14e-75	0.1733	-18.3527	-3.18101	275.64	SLC43A1	solute carrier family 43 member 1
4245	4.68e-74	3.48e-75	0.0644	-18.3471	-1.18237	3163.31	MGAT1	alpha-1,3-mannosyl-glycoprotein 2-beta-N-acetylglucosaminyltransferase
1417	5.03e-74	3.74e-75	0.1126	18.3432	2.06562	558.42	CRYBB3	crystallin beta B3
4509	5.23e-74	3.89e-75	0.0968	18.341	1.77604	43631.9	ATP8	ATP synthase F0 subunit 8
10658	5.51e-74	4.11e-75	0.0533	18.3381	0.977271	7290.29	CELF1	CUGBP Elav-like family member 1
64855	6.11e-74	4.55e-75	0.0789	18.3325	1.44566	14595.5	NIBAN2	niban apoptosis regulator 2
51099	6.51e-74	4.86e-75	0.0772	18.329	1.41531	1477.95	ABHD5	abhydrolase domain containing 5, lysophosphatidic acid acyltransferase
23328	6.97e-74	5.21e-75	0.1066	18.3252	1.95359	1450.74	SASH1	SAM and SH3 domain containing 1
119391	7.3e-74	5.46e-75	0.1618	18.3227	2.96483	248.56	GSTO2	glutathione S-transferase omega 2
7866	1.29e-73	9.63e-75	0.0668	18.2917	1.22154	2139.07	IFRD2	interferon related developmental regulator 2
28969	1.75e-73	1.31e-74	0.0659	18.2749	1.20342	2230.46	BZW2	basic leucine zipper and W2 domains 2
4739	1.94e-73	1.45e-74	0.0842	18.2694	1.53868	1071.22	NEDD9	neural precursor cell expressed, developmentally down-regulated 9
784	2.09e-73	1.57e-74	0.0885	-18.2651	-1.61703	1178.89	CACNB3	calcium voltage-gated channel auxiliary subunit beta 3
23065	2.12e-73	1.59e-74	0.0773	18.2645	1.41146	3939.03	EMC1	ER membrane protein complex subunit 1
157807	2.26e-73	1.69e-74	0.0973	18.2609	1.77741	1184.44	CLVS1	clavesin 1
401089	2.92e-73	2.19e-74	0.3052	18.2468	5.56889	201.84	FOXL2NB	FOXL2 neighbor
25802	3.06e-73	2.3e-74	0.2954	-18.2442	-5.38945	224.12	LMOD1	leiomodin 1
5052	3.2e-73	2.4e-74	0.078	18.2418	1.42281	22502	PRDX1	peroxiredoxin 1
23067	3.22e-73	2.42e-74	0.0787	18.2414	1.43596	1647	SETD1B	SET domain containing 1B, histone lysine methyltransferase
2043	3.25e-73	2.45e-74	0.1682	-18.2408	-3.06758	280.39	EPHA4	EPH receptor A4
23179	4.06e-73	3.06e-74	0.1386	-18.2286	-2.52596	340.9	RGL1	ral guanine nucleotide dissociation stimulator like 1
1462	4.25e-73	3.21e-74	0.2861	-18.226	-5.21382	226.53	VCAN	versican
9353	5.44e-73	4.1e-74	0.1085	18.2126	1.97675	591.74	SLIT2	slit guidance ligand 2
84085	5.6e-73	4.23e-74	0.0705	18.2109	1.28455	2294.38	FBXO30	F-box protein 30
4574	6.4e-73	4.84e-74	0.0876	18.2036	1.59505	6271.59	TRNS1	tRNA-Ser
6256	8.14e-73	6.15e-74	0.1033	18.1904	1.87959	4043.25	RXRA	retinoid X receptor alpha
3833	8.57e-73	6.49e-74	0.0621	-18.1875	-1.12894	3910.35	KIFC1	kinesin family member C1
3670	9.93e-73	7.52e-74	0.2429	18.1794	4.41507	179.13	ISL1	ISL LIM homeobox 1
113000	1.04e-72	7.85e-74	0.0984	18.177	1.78903	809.13	RPUSD1	RNA pseudouridine synthase domain containing 1
8349	1.13e-72	8.55e-74	0.1026	18.1724	1.8644	513.28	H2BC21	H2B clustered histone 21
8140	1.44e-72	1.1e-73	0.1065	18.1587	1.93455	16272.7	SLC7A5	solute carrier family 7 member 5
63950	1.66e-72	1.26e-73	0.3083	-18.1509	-5.59596	231.12	DMRTA2	DMRT like family A2
84450	2.34e-72	1.78e-73	0.0607	-18.1322	-1.1002	2693.8	ZNF512	zinc finger protein 512
4616	2.4e-72	1.83e-73	0.0864	-18.1307	-1.56573	1036.27	GADD45B	growth arrest and DNA damage inducible beta
28232	2.45e-72	1.86e-73	0.0981	18.1295	1.77916	1811.11	SLCO3A1	solute carrier organic anion transporter family member 3A1
22836	2.65e-72	2.02e-73	0.0711	18.1252	1.28931	12367.4	RHOBTB3	Rho related BTB domain containing 3
55930	2.81e-72	2.14e-73	0.0879	18.1219	1.59374	759.24	MYO5C	myosin VC
4646	3.15e-72	2.41e-73	0.076	-18.1155	-1.37732	2275.55	MYO6	myosin VI
153478	4.2e-72	3.21e-73	0.3316	-18.0996	-6.0012	257.74	PLEKHG4B	pleckstrin homology and RhoGEF domain containing G4B
55144	4.29e-72	3.27e-73	0.0745	18.0985	1.34826	4022.85	LRRC8D	leucine rich repeat containing 8 VRAC subunit D
23530	4.6e-72	3.52e-73	0.0714	18.0946	1.29229	7140.47	NNT	nicotinamide nucleotide transhydrogenase
28972	6.42e-72	4.91e-73	0.0584	18.0762	1.05608	4629.34	SPCS1	signal peptidase complex subunit 1
259232	6.8e-72	5.2e-73	0.0944	18.073	1.70669	671.49	NALCN	sodium leak channel, non-selective
55766	6.85e-72	5.24e-73	0.078	18.0725	1.40887	1832.71	H2AJ	H2A.J histone
55652	7.16e-72	5.49e-73	0.0775	18.07	1.39966	1308.37	SLC48A1	solute carrier family 48 member 1
51560	7.39e-72	5.66e-73	0.1203	-18.0683	-2.17356	500.42	RAB6B	RAB6B, member RAS oncogene family
90550	9.08e-72	6.97e-73	0.0631	18.0568	1.13889	3034.56	MCU	mitochondrial calcium uniporter
27250	9.13e-72	7.01e-73	0.0595	18.0565	1.07434	3477.02	PDCD4	programmed cell death 4
133308	9.15e-72	7.03e-73	0.1023	18.0563	1.84772	529.95	SLC9B2	solute carrier family 9 member B2
4070	9.48e-72	7.29e-73	0.1071	-18.0543	-1.9339	792.63	TACSTD2	tumor associated calcium signal transducer 2
245973	1.1e-71	8.49e-73	0.076	18.0459	1.37087	2301.05	ATP6V1C2	ATPase H+ transporting V1 subunit C2
9792	1.11e-71	8.57e-73	0.0896	-18.0454	-1.61722	3076.26	SERTAD2	SERTA domain containing 2
3229	1.12e-71	8.64e-73	0.1459	18.045	2.63253	274.41	HOXC13	homeobox C13
28976	1.42e-71	1.09e-72	0.0649	18.0321	1.17	2242.54	ACAD9	acyl-CoA dehydrogenase family member 9
9334	1.46e-71	1.13e-72	0.0691	18.0303	1.24574	7163.47	B4GALT5	beta-1,4-galactosyltransferase 5
100499466	1.66e-71	1.28e-72	0.0752	-18.0232	-1.35611	2491.59	LINC00674	long intergenic non-protein coding RNA 674
57475	1.79e-71	1.38e-72	0.0988	18.0191	1.7806	730.72	PLEKHH1	pleckstrin homology, MyTH4 and FERM domain containing H1
22933	1.96e-71	1.52e-72	0.0763	-18.0138	-1.37504	1306.79	SIRT2	sirtuin 2
23331	2.17e-71	1.68e-72	0.0985	18.0082	1.77367	1480.18	TTC28	tetratricopeptide repeat domain 28
23321	2.34e-71	1.81e-72	0.0794	18.0041	1.42893	1289.34	TRIM2	tripartite motif containing 2
357	2.46e-71	1.91e-72	0.2983	18.0011	5.36932	195.94	SHROOM2	shroom family member 2
115701	2.67e-71	2.07e-72	0.0806	-17.9966	-1.45026	1406.59	ALPK2	alpha kinase 2
3688	3.35e-71	2.6e-72	0.0589	17.9841	1.05919	67786.4	ITGB1	integrin subunit beta 1
113219467	3.54e-71	2.75e-72	0.0821	17.9809	1.47656	8329.94	MIR12136	microRNA 12136
9828	3.91e-71	3.04e-72	0.0698	-17.9754	-1.25513	2447.72	ARHGEF17	Rho guanine nucleotide exchange factor 17
100130744	4.79e-71	3.73e-72	0.1197	17.9641	2.1498	379.07	LOC100130744	uncharacterized LOC100130744
9990	4.86e-71	3.78e-72	0.0682	17.9633	1.22474	3524.66	SLC12A6	solute carrier family 12 member 6
605	5.05e-71	3.93e-72	0.1034	-17.961	-1.85718	590.37	BCL7A	BAF chromatin remodeling complex subunit BCL7A
57595	5.54e-71	4.31e-72	0.3424	-17.9559	-6.1475	647.61	PDZD4	PDZ domain containing 4
51605	6.17e-71	4.81e-72	0.0751	-17.9499	-1.3477	1730.13	TRMT6	tRNA methyltransferase 6 non-catalytic subunit
105371064	6.29e-71	4.91e-72	0.2141	17.9488	3.84301	177.61	LOC105371064	uncharacterized LOC105371064
1305	6.37e-71	4.97e-72	0.2431	-17.948	-4.3624	205.73	COL13A1	collagen type XIII alpha 1 chain
102723480	7.74e-71	6.04e-72	0.2851	17.9372	5.11437	181.44	LOC102723480	uncharacterized LOC102723480
55901	1.08e-70	8.48e-72	0.2925	-17.9184	-5.2405	209.59	THSD1	thrombospondin type 1 domain containing 1
2720	1.11e-70	8.69e-72	0.0743	17.917	1.33055	2718.69	GLB1	galactosidase beta 1
79888	1.12e-70	8.8e-72	0.0854	17.9163	1.53089	7216.64	LPCAT1	lysophosphatidylcholine acyltransferase 1
90233	1.14e-70	8.95e-72	0.3871	-17.9153	-6.93582	333.38	ZNF551	zinc finger protein 551
8835	1.16e-70	9.1e-72	0.2018	-17.9145	-3.61506	202.84	SOCS2	suppressor of cytokine signaling 2
965	1.26e-70	9.86e-72	0.0775	17.91	1.38734	1295.2	CD58	CD58 molecule
64645	1.67e-70	1.31e-71	0.0642	17.8941	1.14953	3646.7	MFSD14A	major facilitator superfamily domain containing 14A
55222	1.74e-70	1.37e-71	0.0843	-17.8917	-1.5082	1039.18	LRRC20	leucine rich repeat containing 20
89795	1.77e-70	1.39e-71	0.2025	17.8907	3.62375	201.41	NAV3	neuron navigator 3
84501	1.88e-70	1.48e-71	0.0911	17.8874	1.63042	884.06	SPIRE2	spire type actin nucleation factor 2
126129	2.14e-70	1.69e-71	0.1983	-17.88	-3.54524	290.13	CPT1C	carnitine palmitoyltransferase 1C
5122	2.68e-70	2.11e-71	0.4141	17.8675	7.39885	340.44	PCSK1	proprotein convertase subtilisin/kexin type 1
503637	2.73e-70	2.15e-71	0.1611	17.8665	2.87769	239.6	DUXAP8	double homeobox A pseudogene 8
10045	2.8e-70	2.21e-71	0.1275	17.865	2.27861	335.76	SH2D3A	SH2 domain containing 3A
4541	3.32e-70	2.62e-71	0.1111	17.8555	1.98454	37055.4	ND6	NADH dehydrogenase subunit 6
222962	3.39e-70	2.68e-71	0.1843	-17.8542	-3.29041	229.23	SLC29A4	solute carrier family 29 member 4
26057	3.41e-70	2.7e-71	0.0779	17.8539	1.39079	6652.12	ANKRD17	ankyrin repeat domain 17
1155	4.56e-70	3.6e-71	0.0797	-17.8377	-1.42108	1548.41	TBCB	tubulin folding cofactor B
253260	5.14e-70	4.07e-71	0.069	17.8309	1.22984	8552.19	RICTOR	RPTOR independent companion of MTOR complex 2
55506	7.3e-70	5.78e-71	0.4646	-17.8113	-8.27457	559.43	MACROH2A2	macroH2A.2 histone
2617	7.58e-70	6e-71	0.0749	17.8091	1.33382	7722.61	GARS1	glycyl-tRNA synthetase 1
10100	1.02e-69	8.06e-71	0.2701	-17.7926	-4.80625	198.26	TSPAN2	tetraspanin 2
54974	1.04e-69	8.23e-71	0.0816	-17.7915	-1.4525	1037.85	THG1L	tRNA-histidine guanylyltransferase 1 like
65993	1.17e-69	9.27e-71	0.0713	17.7848	1.26727	2301.68	MRPS34	mitochondrial ribosomal protein S34
84811	1.47e-69	1.17e-70	0.085	-17.7719	-1.5114	1120.87	BUD13	BUD13 homolog
1958	1.51e-69	1.2e-70	0.2901	-17.7704	-5.15442	1141.02	EGR1	early growth response 1
955	1.51e-69	1.2e-70	0.0832	-17.7704	-1.47923	1193.65	ENTPD6	ectonucleoside triphosphate diphosphohydrolase 6
374928	1.52e-69	1.21e-70	0.2079	-17.7699	-3.69463	210.96	ZNF773	zinc finger protein 773
54947	1.77e-69	1.41e-70	0.0778	17.7614	1.38123	1143.19	LPCAT2	lysophosphatidylcholine acyltransferase 2
16	1.9e-69	1.52e-70	0.0722	17.7571	1.28157	5375.32	AARS1	alanyl-tRNA synthetase 1
1870	1.92e-69	1.53e-70	0.0749	17.7567	1.33012	1636.67	E2F2	E2F transcription factor 2
203062	2.14e-69	1.71e-70	0.187	-17.7505	-3.31909	209.6	TSNARE1	t-SNARE domain containing 1
5201	2.18e-69	1.74e-70	0.061	-17.7493	-1.08305	3698.55	PFDN1	prefoldin subunit 1
2935	2.38e-69	1.9e-70	0.0838	17.7445	1.48784	9327.76	GSPT1	G1 to S phase transition 1
100302739	2.39e-69	1.91e-70	0.0763	-17.7443	-1.3531	1496.2	PCNA-AS1	PCNA antisense RNA 1
94103	2.44e-69	1.95e-70	0.0815	-17.7431	-1.44648	1413.93	ORMDL3	ORMDL sphingolipid biosynthesis regulator 3
57406	2.47e-69	1.98e-70	0.0874	17.7422	1.55067	744.94	ABHD6	abhydrolase domain containing 6, acylglycerol lipase
29763	2.58e-69	2.07e-70	0.0777	17.7397	1.37915	2251.23	PACSIN3	protein kinase C and casein kinase substrate in neurons 3
22859	2.66e-69	2.13e-70	0.1195	-17.7381	-2.12028	637.44	ADGRL1	adhesion G protein-coupled receptor L1
80312	2.68e-69	2.15e-70	0.1632	-17.7375	-2.89417	332.33	TET1	tet methylcytosine dioxygenase 1
55719	3.16e-69	2.54e-70	0.0744	-17.7282	-1.3184	2042.29	SLF2	SMC5-SMC6 complex localization factor 2
4839	3.46e-69	2.78e-70	0.0621	17.7231	1.10075	3647.43	NOP2	NOP2 nucleolar protein
23541	3.53e-69	2.84e-70	0.1228	-17.722	-2.1768	458.41	SEC14L2	SEC14 like lipid binding 2
554202	3.8e-69	3.06e-70	0.148	17.7177	2.62195	277.02	MIR31HG	MIR31 host gene
57153	4.11e-69	3.31e-70	0.0964	-17.7133	-1.70724	4316.58	SLC44A2	solute carrier family 44 member 2
100507436	4.28e-69	3.45e-70	0.0671	17.7111	1.18874	1830.17	MICA	MHC class I polypeptide-related sequence A
5355	4.49e-69	3.62e-70	0.0604	17.7082	1.06946	10973.1	PLP2	proteolipid protein 2
83658	4.99e-69	4.03e-70	0.0665	-17.7023	-1.17747	3868.19	DYNLRB1	dynein light chain roadblock-type 1
64838	5.01e-69	4.04e-70	0.2292	-17.7021	-4.05668	190.68	FNDC4	fibronectin type III domain containing 4
25934	6.01e-69	4.85e-70	0.0958	-17.6918	-1.69401	1489.97	NIPSNAP3A	nipsnap homolog 3A
115123	6.37e-69	5.15e-70	0.1348	-17.6885	-2.38353	367.46	MARCHF3	membrane associated ring-CH-type finger 3
89853	7.1e-69	5.74e-70	0.257	-17.6823	-4.54523	188.55	MVB12B	multivesicular body subunit 12B
643977	7.35e-69	5.95e-70	0.1158	17.6803	2.04676	431.38	FLJ32255	uncharacterized LOC643977
11138	7.58e-69	6.14e-70	0.0748	17.6786	1.32277	2708.25	TBC1D8	TBC1 domain family member 8
2200	7.64e-69	6.19e-70	0.1941	17.678	3.43141	17472.7	FBN1	fibrillin 1
929	7.72e-69	6.26e-70	0.2379	-17.6774	-4.20474	199.58	CD14	CD14 molecule
57017	8.25e-69	6.69e-70	0.0763	17.6736	1.34875	1455.98	COQ9	coenzyme Q9
53637	8.37e-69	6.8e-70	0.2287	-17.6728	-4.04218	188.82	S1PR5	sphingosine-1-phosphate receptor 5
64135	8.63e-69	7.01e-70	0.0917	17.671	1.61973	928.07	IFIH1	interferon induced with helicase C domain 1
23036	8.73e-69	7.1e-70	0.0702	-17.6703	-1.24055	3241.97	ZNF292	zinc finger protein 292
2280	1.28e-68	1.04e-69	0.0677	-17.6487	-1.19526	9577.24	FKBP1A	FKBP prolyl isomerase 1A
3655	1.33e-68	1.08e-69	0.0764	17.6465	1.34771	6681.42	ITGA6	integrin subunit alpha 6
896	1.4e-68	1.14e-69	0.0867	17.6437	1.53049	3058.84	CCND3	cyclin D3
100129781	1.89e-68	1.54e-69	0.1898	17.6267	3.34614	201.59	MIR193BHG	MIR193b-365a host gene
100130701	1.96e-68	1.6e-69	0.1323	-17.6246	-2.33144	341.14	LRRC58-DT	LRRC58 divergent transcript
284836	2.07e-68	1.69e-69	0.2658	17.6215	4.68426	168.91	LINC00319	long intergenic non-protein coding RNA 319
23554	2.36e-68	1.93e-69	0.27	17.6139	4.75634	177.2	TSPAN12	tetraspanin 12
10196	2.61e-68	2.13e-69	0.0844	17.6082	1.48655	1679.94	PRMT3	protein arginine methyltransferase 3
6495	2.9e-68	2.37e-69	0.1158	-17.6021	-2.0384	544.59	SIX1	SIX homeobox 1
125061	2.97e-68	2.43e-69	0.0772	-17.6007	-1.35887	1271.13	AFMID	arylformamidase
55240	3.46e-68	2.83e-69	0.0977	17.5921	1.7186	1100.97	STEAP3	STEAP3 metalloreductase
57130	4.09e-68	3.35e-69	0.0711	17.5826	1.25002	2118.02	ATP13A1	ATPase 13A1
5329	4.21e-68	3.45e-69	0.0737	17.5809	1.29628	2738.98	PLAUR	plasminogen activator, urokinase receptor
374378	4.52e-68	3.71e-69	0.1594	-17.5769	-2.80134	259.8	GALNT18	polypeptide N-acetylgalactosaminyltransferase 18
760	5.22e-68	4.29e-69	0.3133	17.5686	5.50468	186.11	CA2	carbonic anhydrase 2
55858	5.27e-68	4.33e-69	0.0611	17.5681	1.07291	3743.44	TMEM165	transmembrane protein 165
105369378	5.61e-68	4.61e-69	0.4683	17.5645	8.22517	463.08	PDE2A-AS2	PDE2A antisense RNA 2
140609	5.81e-68	4.78e-69	0.0635	17.5624	1.11477	9370.78	NEK7	NIMA related kinase 7
7108	6.17e-68	5.07e-69	0.1244	-17.559	-2.18406	413.27	TM7SF2	transmembrane 7 superfamily member 2
5783	6.35e-68	5.23e-69	0.0906	17.5573	1.5915	1391.19	PTPN13	protein tyrosine phosphatase non-receptor type 13
7594	7.12e-68	5.87e-69	0.4287	-17.5508	-7.52435	400	ZNF43	zinc finger protein 43
201595	7.48e-68	6.17e-69	0.0545	17.5479	0.955536	15864.6	STT3B	STT3 oligosaccharyltransferase complex catalytic subunit B
8862	8.35e-68	6.89e-69	0.2116	-17.5417	-3.71174	223.55	APLN	apelin
201134	8.53e-68	7.04e-69	0.1239	-17.5404	-2.17411	408.1	CEP112	centrosomal protein 112
57531	8.99e-68	7.43e-69	0.0806	-17.5374	-1.41407	1099.04	HACE1	HECT domain and ankyrin repeat containing E3 ubiquitin protein ligase 1
56947	9.03e-68	7.47e-69	0.0592	17.5371	1.03763	5513.5	MFF	mitochondrial fission factor
445815	9.62e-68	7.96e-69	0.0929	-17.5334	-1.62832	11691.1	PALM2AKAP2	PALM2 and AKAP2 fusion
283871	1.12e-67	9.27e-69	0.0833	17.5248	1.46018	1062.36	PGP	phosphoglycolate phosphatase
2624	1.13e-67	9.36e-69	0.0808	17.5242	1.41604	2732.4	GATA2	GATA binding protein 2
4055	1.33e-67	1.1e-68	0.0736	17.5149	1.28952	6059.11	LTBR	lymphotoxin beta receptor
4522	1.54e-67	1.28e-68	0.0547	17.5065	0.957572	6926.94	MTHFD1	methylenetetrahydrofolate dehydrogenase, cyclohydrolase and formyltetrahydrofolate synthetase 1
340719	1.67e-67	1.38e-68	0.1644	-17.502	-2.87667	362.24	NANOS1	nanos C2HC-type zinc finger 1
4538	1.94e-67	1.61e-68	0.0984	17.4934	1.72091	321567	ND4	NADH dehydrogenase subunit 4
80218	2.08e-67	1.73e-68	0.0528	17.4892	0.92347	10679.6	NAA50	N-alpha-acetyltransferase 50, NatE catalytic subunit
84656	2.44e-67	2.03e-68	0.0647	17.4802	1.13043	2284.14	GLYR1	glyoxylate reductase 1 homolog
9619	2.46e-67	2.05e-68	0.2284	17.4796	3.99247	1320.48	ABCG1	ATP binding cassette subfamily G member 1
121642	2.48e-67	2.07e-68	0.1099	17.4791	1.9208	431.18	ALKBH2	alkB homolog 2, alpha-ketoglutarate dependent dioxygenase
23221	2.71e-67	2.26e-68	0.083	17.4741	1.45122	1092.86	RHOBTB2	Rho related BTB domain containing 2
9159	2.95e-67	2.46e-68	0.0668	-17.4691	-1.16652	1957.32	PCSK7	proprotein convertase subtilisin/kexin type 7
79816	3.46e-67	2.89e-68	0.1972	17.46	3.44251	216.1	TLE6	TLE family member 6, subcortical maternal complex member
256302	3.95e-67	3.3e-68	0.1091	-17.4525	-1.90335	667.72	NATD1	N-acetyltransferase domain containing 1
3014	4.84e-67	4.04e-68	0.0924	-17.4408	-1.61213	2438.25	H2AX	H2A.X variant histone
1509	5e-67	4.18e-68	0.0933	17.4389	1.62673	10868.3	CTSD	cathepsin D
23524	5.31e-67	4.44e-68	0.0788	17.4354	1.37398	30773.3	SRRM2	serine/arginine repetitive matrix 2
64327	5.7e-67	4.77e-68	0.0657	-17.4313	-1.14449	2310.11	LMBR1	limb development membrane protein 1
2118	6.03e-67	5.05e-68	0.0786	17.4281	1.37026	1729.39	ETV4	ETS variant transcription factor 4
6605	6.23e-67	5.22e-68	0.0619	-17.4262	-1.0792	4950.62	SMARCE1	SWI/SNF related, matrix associated, actin dependent regulator of chromatin, subfamily e, member 1
53919	7.48e-67	6.27e-68	0.6487	17.4157	11.2984	1943.18	SLCO1C1	solute carrier organic anion transporter family member 1C1
1052	7.97e-67	6.69e-68	0.0867	-17.412	-1.5097	1725.67	CEBPD	CCAAT enhancer binding protein delta
3576	7.99e-67	6.71e-68	0.0883	-17.4119	-1.53795	1382.56	CXCL8	C-X-C motif chemokine ligand 8
1384	8.21e-67	6.89e-68	0.0951	-17.4103	-1.65583	2833.18	CRAT	carnitine O-acetyltransferase
6604	8.25e-67	6.94e-68	0.1319	-17.4099	-2.29704	558.57	SMARCD3	SWI/SNF related, matrix associated, actin dependent regulator of chromatin, subfamily d, member 3
64979	9.25e-67	7.78e-68	0.0692	17.4033	1.20511	3219.76	MRPL36	mitochondrial ribosomal protein L36
10051	9.77e-67	8.23e-68	0.0535	-17.4002	-0.930071	25850.5	SMC4	structural maintenance of chromosomes 4
3146	1e-66	8.43e-68	0.0671	-17.3988	-1.16679	16591.7	HMGB1	high mobility group box 1
207063	1.03e-66	8.68e-68	0.1186	17.3971	2.06315	425.77	DHRSX	dehydrogenase/reductase X-linked
120227	1.06e-66	8.96e-68	0.3473	17.3953	6.04117	206.24	CYP2R1	cytochrome P450 family 2 subfamily R member 1
84930	1.19e-66	1.01e-67	0.0609	-17.3885	-1.05848	4619.76	MASTL	microtubule associated serine/threonine kinase like
9645	1.21e-66	1.02e-67	0.0881	-17.3878	-1.53263	3135.58	MICAL2	microtubule associated monooxygenase, calponin and LIM domain containing 2
8997	1.28e-66	1.08e-67	0.189	-17.3845	-3.28556	242.07	KALRN	kalirin RhoGEF kinase
4549	1.48e-66	1.25e-67	0.0701	17.3761	1.21831	30196.3	RNR1	s-rRNA
65981	1.89e-66	1.59e-67	0.0718	17.3622	1.24635	2505.43	CAPRIN2	caprin family member 2
124222	1.94e-66	1.64e-67	0.0783	17.3605	1.35928	2022.54	PAQR4	progestin and adipoQ receptor family member 4
57545	1.99e-66	1.68e-67	0.1062	17.3592	1.84324	511.03	CC2D2A	coiled-coil and C2 domain containing 2A
153768	2.26e-66	1.91e-67	0.0859	-17.3518	-1.48968	849.59	PRELID2	PRELI domain containing 2
1675	2.57e-66	2.18e-67	0.1393	17.3443	2.41576	532.71	CFD	complement factor D
54436	3.26e-66	2.76e-67	0.1127	17.3306	1.95383	436.83	SH3TC1	SH3 domain and tetratricopeptide repeats 1
4176	3.36e-66	2.85e-67	0.0584	-17.3289	-1.01116	8787.96	MCM7	minichromosome maintenance complex component 7
10162	3.38e-66	2.88e-67	0.0765	17.3283	1.32563	1699.96	LPCAT3	lysophosphatidylcholine acyltransferase 3
11004	3.84e-66	3.27e-67	0.0577	-17.321	-0.999798	6145.59	KIF2C	kinesin family member 2C
5530	4.35e-66	3.7e-67	0.0829	17.3138	1.43541	3664.01	PPP3CA	protein phosphatase 3 catalytic subunit alpha
84955	5.64e-66	4.8e-67	0.0699	-17.2989	-1.20963	2917.74	NUDCD1	NudC domain containing 1
64083	5.75e-66	4.89e-67	0.0753	17.2977	1.30324	9321.68	GOLPH3	golgi phosphoprotein 3
25988	6.74e-66	5.75e-67	0.0983	-17.2885	-1.69952	734.1	HINFP	histone H4 transcription factor
80221	7.55e-66	6.44e-67	0.0787	-17.2819	-1.36009	1415.77	ACSF2	acyl-CoA synthetase family member 2
225689	8.34e-66	7.11e-67	0.2276	17.2762	3.93254	163.12	MAPK15	mitogen-activated protein kinase 15
80774	9.01e-66	7.69e-67	0.1413	-17.2716	-2.44106	305.75	LIMD2	LIM domain containing 2
84709	9.15e-66	7.82e-67	0.4661	-17.2707	-8.04908	478.77	MGARP	mitochondria localized glutamic acid rich protein
90525	9.51e-66	8.13e-67	0.2408	-17.2685	-4.15867	207.07	SHF	Src homology 2 domain containing F
102723546	1.05e-65	9.02e-67	0.3301	17.2625	5.69875	196	LOC102723546	uncharacterized LOC102723546
29101	1.12e-65	9.55e-67	0.0645	17.2592	1.11389	2644.59	SSU72	SSU72 homolog, RNA polymerase II CTD phosphatase
56892	1.18e-65	1.01e-66	0.6487	17.2557	11.1944	1808.09	TCIM	transcriptional and immune response regulator
222166	1.37e-65	1.17e-66	0.0736	-17.2472	-1.26982	1339.77	MTURN	maturin, neural progenitor differentiation regulator homolog
338645	1.37e-65	1.17e-66	0.2975	17.2472	5.13162	172.43	LUZP2	leucine zipper protein 2
1434	1.38e-65	1.18e-66	0.0606	-17.2467	-1.04585	21557	CSE1L	chromosome segregation 1 like
59285	1.38e-65	1.19e-66	0.3803	17.2466	6.55969	235.28	CACNG6	calcium voltage-gated channel auxiliary subunit gamma 6
4571	1.63e-65	1.4e-66	0.0769	17.237	1.32591	2076.96	TRNP	tRNA-Pro
666	1.95e-65	1.67e-66	0.1055	-17.2268	-1.81666	1085.56	BOK	BCL2 family apoptosis regulator BOK
84976	2.24e-65	1.93e-66	0.1235	17.2185	2.12702	437.23	DISP1	dispatched RND transporter family member 1
57522	2.28e-65	1.96e-66	0.0873	17.2176	1.50325	1406.5	SRGAP1	SLIT-ROBO Rho GTPase activating protein 1
57402	2.51e-65	2.16e-66	0.4154	17.2119	7.15021	286.84	S100A14	S100 calcium binding protein A14
3309	2.7e-65	2.33e-66	0.0747	17.2076	1.28576	37040.1	HSPA5	heat shock protein family A (Hsp70) member 5
10518	2.72e-65	2.34e-66	0.1997	-17.2072	-3.43608	187.39	CIB2	calcium and integrin binding family member 2
94234	2.87e-65	2.48e-66	0.5177	17.204	8.90617	593.23	FOXQ1	forkhead box Q1
55893	2.91e-65	2.51e-66	0.0952	-17.2032	-1.63698	2369.82	ZNF395	zinc finger protein 395
64417	4.14e-65	3.58e-66	0.0768	17.1827	1.3204	1408.44	TMEM267	transmembrane protein 267
57161	4.37e-65	3.78e-66	0.1264	17.1795	2.17069	344.63	PELI2	pellino E3 ubiquitin protein ligase family member 2
25927	4.47e-65	3.87e-66	0.4033	-17.1782	-6.92717	309.31	CNRIP1	cannabinoid receptor interacting protein 1
9991	4.56e-65	3.95e-66	0.0615	-17.177	-1.05698	10181.4	PTBP3	polypyrimidine tract binding protein 3
51164	4.75e-65	4.12e-66	0.0692	-17.1746	-1.1882	3901.61	DCTN4	dynactin subunit 4
4137	4.75e-65	4.12e-66	0.1737	-17.1745	-2.98358	287.13	MAPT	microtubule associated protein tau
105379507	4.83e-65	4.19e-66	0.44	17.1735	7.55657	350.31	LOC105379507	uncharacterized LOC105379507
56975	4.98e-65	4.32e-66	0.1125	-17.1718	-1.93204	1769.85	FAM20C	FAM20C golgi associated secretory pathway kinase
9367	4.99e-65	4.33e-66	0.0749	17.1716	1.28554	1604.63	RAB9A	RAB9A, member RAS oncogene family
55194	5.5e-65	4.77e-66	0.175	-17.166	-3.00477	288	EVA1B	eva-1 homolog B
7076	6.27e-65	5.45e-66	0.07	17.1583	1.20138	7164.23	TIMP1	TIMP metallopeptidase inhibitor 1
23174	6.34e-65	5.52e-66	0.0822	17.1576	1.40984	1894.94	ZCCHC14	zinc finger CCHC-type containing 14
56917	6.66e-65	5.8e-66	0.0954	-17.1547	-1.63668	1016.95	MEIS3	Meis homeobox 3
3169	6.96e-65	6.06e-66	0.171	17.1521	2.93296	217.19	FOXA1	forkhead box A1
1615	7.77e-65	6.77e-66	0.0595	-17.1457	-1.01964	4811.54	DARS1	aspartyl-tRNA synthetase 1
51097	8.39e-65	7.32e-66	0.0655	-17.1412	-1.1225	2614.52	SCCPDH	saccharopine dehydrogenase (putative)
253959	9.45e-65	8.24e-66	0.0757	17.1342	1.29689	1688.72	RALGAPA1	Ral GTPase activating protein catalytic subunit alpha 1
4540	1.02e-64	8.9e-66	0.1104	17.1298	1.89033	155391	ND5	NADH dehydrogenase subunit 5
26577	1.17e-64	1.02e-65	0.1508	17.122	2.58184	255.4	PCOLCE2	procollagen C-endopeptidase enhancer 2
22927	1.44e-64	1.26e-65	0.0853	-17.1096	-1.45954	1079.44	HABP4	hyaluronan binding protein 4
25974	1.56e-64	1.37e-65	0.0792	17.1048	1.35532	4415.18	MMACHC	metabolism of cobalamin associated C
56776	1.65e-64	1.44e-65	0.1149	-17.1018	-1.96486	835.45	FMN2	formin 2
91851	2.11e-64	1.85e-65	0.5219	-17.0871	-8.91829	698.34	CHRDL1	chordin like 1
2037	2.21e-64	1.93e-65	0.0675	-17.0846	-1.15376	8059.41	EPB41L2	erythrocyte membrane protein band 4.1 like 2
346157	2.27e-64	1.99e-65	0.2349	-17.083	-4.0135	172.97	ZNF391	zinc finger protein 391
81794	2.42e-64	2.12e-65	0.2365	17.0792	4.03975	172.27	ADAMTS10	ADAM metallopeptidase with thrombospondin type 1 motif 10
3376	2.42e-64	2.13e-65	0.0573	17.079	0.977834	11433.2	IARS1	isoleucyl-tRNA synthetase 1
79961	2.47e-64	2.17e-65	0.1066	17.0779	1.81966	502.39	DENND2D	DENN domain containing 2D
55540	2.62e-64	2.3e-65	0.1489	17.0744	2.54157	257.77	IL17RB	interleukin 17 receptor B
961	3.51e-64	3.08e-65	0.067	-17.0573	-1.14367	4388.69	CD47	CD47 molecule
192683	3.6e-64	3.17e-65	0.1923	-17.0557	-3.28062	225.84	SCAMP5	secretory carrier membrane protein 5
1773	3.63e-64	3.2e-65	0.0711	17.0552	1.21342	1341.3	DNASE1	deoxyribonuclease 1
2820	4.29e-64	3.78e-65	0.0604	17.0455	1.02983	4011.87	GPD2	glycerol-3-phosphate dehydrogenase 2
56852	4.31e-64	3.8e-65	0.0612	-17.0451	-1.04325	3737.66	RAD18	RAD18 E3 ubiquitin protein ligase
10725	4.5e-64	3.97e-65	0.0692	17.0426	1.18001	5050.16	NFAT5	nuclear factor of activated T cells 5
1889	5.72e-64	5.05e-65	0.0991	17.0285	1.68718	7031.92	ECE1	endothelin converting enzyme 1
27092	7.41e-64	6.54e-65	0.4572	-17.0133	-7.7786	436.85	CACNG4	calcium voltage-gated channel auxiliary subunit gamma 4
114880	8.1e-64	7.15e-65	0.0954	17.0081	1.6234	620.02	OSBPL6	oxysterol binding protein like 6
5933	8.48e-64	7.5e-65	0.0655	-17.0053	-1.11427	3625.24	RBL1	RB transcriptional corepressor like 1
11152	8.63e-64	7.64e-65	0.0717	17.0043	1.2197	1986.23	WDR45	WD repeat domain 45
5739	9e-64	7.96e-65	0.0924	-17.0018	-1.57121	1240.06	PTGIR	prostaglandin I2 receptor
3339	9.44e-64	8.36e-65	0.105	16.9989	1.78522	6841.91	HSPG2	heparan sulfate proteoglycan 2
10016	1.04e-63	9.23e-65	0.0607	16.9932	1.03216	5667.25	PDCD6	programmed cell death 6
8692	1.06e-63	9.44e-65	0.0905	16.9918	1.53711	1279.29	HYAL2	hyaluronidase 2
421	1.3e-63	1.16e-64	0.1517	-16.9799	-2.57558	266.9	ARVCF	ARVCF delta catenin family member
23492	1.35e-63	1.2e-64	0.1127	-16.9779	-1.91324	702.91	CBX7	chromobox 7
115557	1.46e-63	1.29e-64	0.1136	-16.9733	-1.92899	504.88	ARHGEF25	Rho guanine nucleotide exchange factor 25
285958	1.47e-63	1.3e-64	0.0861	16.9729	1.46109	1043.74	SNHG15	small nucleolar RNA host gene 15
2257	1.78e-63	1.58e-64	0.2769	16.9616	4.69749	157.95	FGF12	fibroblast growth factor 12
3241	2.18e-63	1.94e-64	0.0791	16.9495	1.34058	1786.69	HPCAL1	hippocalcin like 1
2870	2.19e-63	1.95e-64	0.0688	-16.9492	-1.16535	1580.74	GRK6	G protein-coupled receptor kinase 6
166378	2.87e-63	2.56e-64	0.0921	16.9333	1.55985	843.96	SPATA5	spermatogenesis associated 5
153684	3.24e-63	2.89e-64	0.1591	16.9261	2.69285	219.97	ANXA2R-AS1	ANXA2R antisense RNA 1
6745	3.31e-63	2.95e-64	0.0552	16.9249	0.934278	9413.88	SSR1	signal sequence receptor subunit 1
284119	4.65e-63	4.15e-64	0.0827	-16.9047	-1.39746	16179.9	CAVIN1	caveolae associated protein 1
2072	4.94e-63	4.41e-64	0.0911	16.9012	1.53894	1234.73	ERCC4	ERCC excision repair 4, endonuclease catalytic subunit
261726	4.97e-63	4.44e-64	0.0586	-16.9007	-0.990072	4259.97	TIPRL	TOR signaling pathway regulator
10785	6.28e-63	5.61e-64	0.1011	16.887	1.70681	565.11	WDR4	WD repeat domain 4
4507	6.33e-63	5.67e-64	0.0611	16.8864	1.03224	4496.9	MTAP	methylthioadenosine phosphorylase
8482	6.41e-63	5.73e-64	0.1457	-16.8857	-2.46036	337.29	SEMA7A	semaphorin 7A (John Milton Hagen blood group)
8544	1.03e-62	9.18e-64	0.1174	16.8579	1.97945	475.76	PIR	pirin
26064	1.03e-62	9.2e-64	0.0698	-16.8577	-1.17628	7626.84	RAI14	retinoic acid induced 14
221806	1.03e-62	9.28e-64	0.1727	16.8573	2.91091	236.52	VWDE	von Willebrand factor D and EGF domains
57057	1.07e-62	9.64e-64	0.2058	16.855	3.46852	169.41	TBX20	T-box transcription factor 20
3685	1.12e-62	1e-63	0.0577	16.8526	0.9731	11640.7	ITGAV	integrin subunit alpha V
2181	1.15e-62	1.04e-63	0.0599	16.8507	1.00969	8723.7	ACSL3	acyl-CoA synthetase long chain family member 3
140606	1.27e-62	1.14e-63	0.0855	-16.8449	-1.44052	1306.9	SELENOM	selenoprotein M
25	1.29e-62	1.16e-63	0.0819	16.8442	1.37918	6285.52	ABL1	ABL proto-oncogene 1, non-receptor tyrosine kinase
55425	1.37e-62	1.24e-63	0.0676	-16.8403	-1.13868	2172.04	GPALPP1	GPALPP motifs containing 1
81848	1.76e-62	1.59e-63	0.1169	-16.8256	-1.96642	424.31	SPRY4	sprouty RTK signaling antagonist 4
105378751	1.82e-62	1.64e-63	0.115	16.8236	1.93388	573.19	LOC105378751	uncharacterized LOC105378751
8659	1.88e-62	1.69e-63	0.1339	-16.8217	-2.25191	343.47	ALDH4A1	aldehyde dehydrogenase 4 family member A1
4564	1.94e-62	1.75e-63	0.1241	16.8198	2.08708	382.15	TRNH	tRNA-His
7867	2.02e-62	1.82e-63	0.0786	16.8173	1.32236	1894.06	MAPKAPK3	MAPK activated protein kinase 3
54884	2.39e-62	2.16e-63	0.0672	16.8072	1.12901	2535.92	RETSAT	retinol saturase
1030	2.54e-62	2.29e-63	0.0815	16.8037	1.36902	2614.42	CDKN2B	cyclin dependent kinase inhibitor 2B
92949	2.76e-62	2.5e-63	0.2944	-16.7987	-4.94561	194.83	ADAMTSL1	ADAMTS like 1
105379506	2.99e-62	2.7e-63	0.4676	16.7939	7.85211	357.96	LOC105379506
9232	3.14e-62	2.84e-63	0.0714	-16.791	-1.19874	7592.81	PTTG1	PTTG1 regulator of sister chromatid separation, securin
100131897	3.34e-62	3.02e-63	0.1394	-16.7873	-2.34067	437.97	INSYN2B	inhibitory synaptic factor family member 2B
7782	3.84e-62	3.48e-63	0.1089	-16.7789	-1.82737	470.9	SLC30A4	solute carrier family 30 member 4
79962	3.96e-62	3.59e-63	0.2119	-16.777	-3.55517	183.79	DNAJC22	DnaJ heat shock protein family (Hsp40) member C22
26995	4.31e-62	3.91e-63	0.0663	16.772	1.11266	2133.19	TRUB2	TruB pseudouridine synthase family member 2
754	4.38e-62	3.98e-63	0.0573	-16.771	-0.960694	8481.84	PTTG1IP	PTTG1 interacting protein
1653	4.53e-62	4.12e-63	0.0607	16.7689	1.01818	5012.63	DDX1	DEAD-box helicase 1
10535	4.58e-62	4.16e-63	0.0613	-16.7683	-1.0281	2802.21	RNASEH2A	ribonuclease H2 subunit A
1893	4.83e-62	4.39e-63	0.1229	-16.7651	-2.05964	1263.73	ECM1	extracellular matrix protein 1
84331	4.96e-62	4.51e-63	0.1168	16.7635	1.95729	540.19	MCRIP2	MAPK regulated corepressor interacting protein 2
1181	4.96e-62	4.52e-63	0.1051	16.7634	1.76144	545.14	CLCN2	chloride voltage-gated channel 2
1831	5.38e-62	4.9e-63	0.0948	16.7586	1.58834	639.11	TSC22D3	TSC22 domain family member 3
84851	6.93e-62	6.32e-63	0.0795	-16.7435	-1.3316	3187.5	TRIM52	tripartite motif containing 52
51763	6.93e-62	6.32e-63	0.0756	-16.7434	-1.26577	1234.03	INPP5K	inositol polyphosphate-5-phosphatase K
10630	8.11e-62	7.4e-63	0.4966	-16.7341	-8.30982	515.93	PDPN	podoplanin
642273	8.44e-62	7.71e-63	0.2287	16.7317	3.82651	173.39	FAM110C	family with sequence similarity 110 member C
8878	9.81e-62	8.96e-63	0.0574	16.7227	0.959474	17192.1	SQSTM1	sequestosome 1
26502	9.97e-62	9.11e-63	0.0716	-16.7217	-1.19772	2219.53	NARF	nuclear prelamin A recognition factor
8727	1.07e-61	9.76e-63	0.0558	-16.7176	-0.933581	6495.14	CTNNAL1	catenin alpha like 1
55914	1.08e-61	9.92e-63	0.0561	-16.7166	-0.937492	9828.61	ERBIN	erbb2 interacting protein
2926	1.13e-61	1.03e-62	0.0685	16.7143	1.14427	4334.6	GRSF1	G-rich RNA sequence binding factor 1
441094	1.76e-61	1.61e-62	0.2083	16.6876	3.47543	162.68	NR2F1-AS1	NR2F1 antisense RNA 1
9962	1.91e-61	1.75e-62	0.0708	-16.6827	-1.18123	1801.46	SLC23A2	solute carrier family 23 member 2
5802	2.03e-61	1.86e-62	0.0707	16.679	1.17949	2442.44	PTPRS	protein tyrosine phosphatase receptor type S
2745	2.2e-61	2.02e-62	0.0767	16.6742	1.27876	2246.62	GLRX	glutaredoxin
51704	2.32e-61	2.13e-62	0.114	-16.671	-1.89996	654.31	GPRC5B	G protein-coupled receptor class C group 5 member B
3139	2.36e-61	2.16e-62	0.1463	-16.6701	-2.43863	275.1	HLA-L	major histocompatibility complex, class I, L (pseudogene)
58488	2.49e-61	2.29e-62	0.0947	-16.6667	-1.57851	668.52	PCTP	phosphatidylcholine transfer protein
400221	2.63e-61	2.42e-62	0.1975	16.6633	3.29117	181.36	LINC03033	long intergenic non-protein coding RNA 3033
84267	3.03e-61	2.79e-62	0.0725	16.655	1.20731	1479.2	C9orf64	chromosome 9 open reading frame 64
757	3.48e-61	3.21e-62	0.0798	-16.6465	-1.32856	1679.11	TMEM50B	transmembrane protein 50B
152007	3.5e-61	3.23e-62	0.2398	-16.6462	-3.99222	164.41	GLIPR2	GLI pathogenesis related 2
11067	3.8e-61	3.5e-62	0.4488	-16.6413	-7.46852	352.81	DEPP1	DEPP autophagy regulator 1
219749	4.06e-61	3.74e-62	0.114	-16.6373	-1.89738	509.77	ZNF25	zinc finger protein 25
138199	4.55e-61	4.2e-62	0.0775	16.6304	1.28876	1182.8	CARNMT1	carnosine N-methyltransferase 1
5366	4.62e-61	4.26e-62	0.0639	16.6295	1.0633	4019.99	PMAIP1	phorbol-12-myristate-13-acetate-induced protein 1
467	4.67e-61	4.31e-62	0.0998	-16.6288	-1.6594	719.06	ATF3	activating transcription factor 3
3321	4.87e-61	4.51e-62	0.1094	16.6262	1.81883	2589.42	IGSF3	immunoglobulin superfamily member 3
80021	5.6e-61	5.18e-62	0.0907	16.6178	1.50729	828.63	TMEM62	transmembrane protein 62
29789	6.02e-61	5.57e-62	0.0539	-16.6134	-0.895669	8558.96	OLA1	Obg like ATPase 1
28966	6.19e-61	5.74e-62	0.0715	-16.6117	-1.18731	1868.76	SNX24	sorting nexin 24
222389	6.5e-61	6.03e-62	0.5526	-16.6087	-9.17857	731.65	BEND7	BEN domain containing 7
105379508	7.55e-61	7e-62	0.4751	16.5997	7.88728	366.75	LOC105379508
10605	8.31e-61	7.71e-62	0.0655	16.5939	1.08726	9011.63	PAIP1	poly(A) binding protein interacting protein 1
4726	9.53e-61	8.85e-62	0.0707	16.5857	1.17195	4981.65	NDUFS6	NADH:ubiquinone oxidoreductase subunit S6
4582	9.93e-61	9.22e-62	0.0688	16.5832	1.14091	1625.63	MUC1	mucin 1, cell surface associated
85416	1.08e-60	1.01e-61	0.339	16.578	5.6201	185.77	ZIC5	Zic family member 5
56648	1.32e-60	1.23e-61	0.0673	-16.566	-1.11444	1957.4	EIF5A2	eukaryotic translation initiation factor 5A2
9094	1.37e-60	1.27e-61	0.0869	-16.5638	-1.43913	820.06	UNC119	unc-119 lipid binding chaperone
647024	1.4e-60	1.3e-61	0.1424	-16.5624	-2.35811	594.7	C6orf132	chromosome 6 open reading frame 132
100049716	1.55e-60	1.45e-61	0.1327	16.5561	2.19682	282.56	NINJ2-AS1	NINJ2 antisense RNA 1
5641	1.94e-60	1.8e-61	0.0762	16.5428	1.26055	1613.98	LGMN	legumain
158405	1.96e-60	1.83e-61	0.058	-16.5419	-0.960205	3725.91	KIAA1958	KIAA1958
5429	2.15e-60	2e-61	0.0738	-16.5365	-1.22083	2090.46	POLH	DNA polymerase eta
142891	2.48e-60	2.31e-61	0.0611	-16.5279	-1.01059	2848.1	SAMD8	sterile alpha motif domain containing 8
3996	2.97e-60	2.78e-61	0.1015	-16.5168	-1.67726	1627.57	LLGL1	LLGL scribble cell polarity complex component 1
119	4.52e-60	4.23e-61	0.3613	-16.4915	-5.95896	216.31	ADD2	adducin 2
286	5.3e-60	4.96e-61	0.1922	-16.4818	-3.16755	231.81	ANK1	ankyrin 1
8623	5.39e-60	5.05e-61	0.0764	16.4807	1.25969	1097.52	ASMTL	acetylserotonin O-methyltransferase like
8507	6.33e-60	5.92e-61	0.088	-16.4711	-1.44935	1048.18	ENC1	ectodermal-neural cortex 1
51271	7.33e-60	6.86e-61	0.0603	16.4621	0.992636	3662.92	UBAP1	ubiquitin associated protein 1
10449	8.13e-60	7.62e-61	0.0647	16.4558	1.06417	3526.76	ACAA2	acetyl-CoA acyltransferase 2
4313	8.38e-60	7.86e-61	0.1003	16.4539	1.65095	627.25	MMP2	matrix metallopeptidase 2
4539	8.56e-60	8.04e-61	0.1066	16.4526	1.75417	66849.6	ND4L	NADH dehydrogenase subunit 4L
10269	9.62e-60	9.03e-61	0.0666	16.4455	1.09502	4342.46	ZMPSTE24	zinc metallopeptidase STE24
153222	9.63e-60	9.05e-61	0.0972	-16.4454	-1.5984	1159.82	CREBRF	CREB3 regulatory factor
127253	1.15e-59	1.08e-60	0.0686	16.4348	1.12777	2047.62	TYW3	tRNA-yW synthesizing protein 3 homolog
10424	1.31e-59	1.23e-60	0.0681	16.4268	1.11929	6903.61	PGRMC2	progesterone receptor membrane component 2
1956	1.32e-59	1.25e-60	0.0878	16.426	1.44248	7479.31	EGFR	epidermal growth factor receptor
342908	1.39e-59	1.31e-60	0.3031	-16.4228	-4.97792	187.37	ZNF404	zinc finger protein 404
54431	1.45e-59	1.37e-60	0.0546	16.4203	0.896247	6061.87	DNAJC10	DnaJ heat shock protein family (Hsp40) member C10
285696	1.49e-59	1.4e-60	0.2937	16.4189	4.82262	149.13	BASP1-AS1	BASP1 antisense RNA 1
79041	1.52e-59	1.43e-60	0.0967	16.4175	1.58735	752.43	TMEM38A	transmembrane protein 38A
344887	1.58e-59	1.49e-60	0.3737	16.415	6.13428	197.8	NMRAL2P	NmrA like redox sensor 2, pseudogene
90226	1.9e-59	1.8e-60	0.1786	16.4038	2.93038	183.58	UCN2	urocortin 2
503639	1.93e-59	1.82e-60	0.1599	16.403	2.62257	221.95	DUXAP10	double homeobox A pseudogene 10
7286	1.93e-59	1.82e-60	0.0723	-16.4029	-1.18585	1549.17	TUFT1	tuftelin 1
23467	2.12e-59	2e-60	0.169	-16.3972	-2.77068	252.23	NPTXR	neuronal pentraxin receptor
9976	2.29e-59	2.17e-60	0.1841	16.3924	3.01733	214.67	CLEC2B	C-type lectin domain family 2 member B
54793	2.49e-59	2.36e-60	0.0614	16.3872	1.0067	3269.3	KCTD9	potassium channel tetramerization domain containing 9
7272	2.68e-59	2.54e-60	0.0797	-16.3828	-1.30561	4552.42	TTK	TTK protein kinase
898	2.93e-59	2.78e-60	0.0927	16.3773	1.5182	1048.51	CCNE1	cyclin E1
6915	3.1e-59	2.94e-60	0.1784	16.3738	2.92092	223.57	TBXA2R	thromboxane A2 receptor
55876	3.56e-59	3.38e-60	0.1389	-16.3654	-2.2732	512.69	GSDMB	gasdermin B
567	3.83e-59	3.64e-60	0.0712	16.3609	1.16496	64978.3	B2M	beta-2-microglobulin
399473	3.97e-59	3.77e-60	0.1681	-16.3587	-2.7505	236.52	SPRED3	sprouty related EVH1 domain containing 3
1949	4.6e-59	4.37e-60	0.5232	-16.3497	-8.55472	543.14	EFNB3	ephrin B3
5728	4.85e-59	4.61e-60	0.061	16.3464	0.996825	4817.12	PTEN	phosphatase and tensin homolog
1298	4.96e-59	4.72e-60	0.395	-16.345	-6.45593	239.84	COL9A2	collagen type IX alpha 2 chain
10105	4.98e-59	4.74e-60	0.0582	-16.3448	-0.951255	3928.21	PPIF	peptidylprolyl isomerase F
10046	5.13e-59	4.88e-60	0.1162	16.3429	1.89852	1280.41	MAMLD1	mastermind like domain containing 1
10209	5.56e-59	5.3e-60	0.0573	-16.3379	-0.936138	11914.4	EIF1	eukaryotic translation initiation factor 1
101928555	5.71e-59	5.45e-60	0.519	16.3363	8.47831	441.29	LINC01537	long intergenic non-protein coding RNA 1537
58489	6.36e-59	6.07e-60	0.0857	16.3297	1.40015	1117.68	ABHD17C	abhydrolase domain containing 17C, depalmitoylase
100532742	6.47e-59	6.18e-60	0.1261	16.3286	2.05928	386.6	PIR-FIGF	PIR-FIGF readthrough
1845	6.64e-59	6.35e-60	0.0688	-16.327	-1.12267	3804.76	DUSP3	dual specificity phosphatase 3
51762	7.02e-59	6.71e-60	0.0766	-16.3236	-1.25022	2864.98	RAB8B	RAB8B, member RAS oncogene family
60489	7.13e-59	6.82e-60	0.4679	-16.3226	-7.63767	360.45	APOBEC3G	apolipoprotein B mRNA editing enzyme catalytic subunit 3G
107986160	7.42e-59	7.1e-60	0.182	16.3201	2.97102	223.6	LOC107986160	uncharacterized LOC107986160
29994	8.44e-59	8.09e-60	0.0755	16.3122	1.23201	1129.17	BAZ2B	bromodomain adjacent to zinc finger domain 2B
26999	9.36e-59	8.96e-60	0.1124	-16.3059	-1.83238	972.51	CYFIP2	cytoplasmic FMR1 interacting protein 2
988	9.65e-59	9.25e-60	0.0698	-16.304	-1.13879	4405.58	CDC5L	cell division cycle 5 like
83690	1.03e-58	9.85e-60	0.1377	16.3001	2.24391	345.11	CRISPLD1	cysteine rich secretory protein LCCL domain containing 1
79918	1.2e-58	1.15e-59	0.0754	16.2905	1.2288	1273.92	SETD6	SET domain containing 6, protein lysine methyltransferase
5333	1.57e-58	1.51e-59	0.1132	-16.2741	-1.84171	434.27	PLCD1	phospholipase C delta 1
55177	1.64e-58	1.58e-59	0.0731	16.2714	1.18939	1419.94	RMDN3	regulator of microtubule dynamics 3
55435	1.68e-58	1.62e-59	0.0922	16.2698	1.49948	1408.97	AP1AR	adaptor related protein complex 1 associated regulatory protein
9510	1.68e-58	1.62e-59	0.0765	16.2698	1.24423	1483.55	ADAMTS1	ADAM metallopeptidase with thrombospondin type 1 motif 1
140901	1.93e-58	1.85e-59	0.0784	-16.2614	-1.27498	1592.26	STK35	serine/threonine kinase 35
6304	2.1e-58	2.02e-59	0.2815	-16.2561	-4.57633	161.21	SATB1	SATB homeobox 1
972	2.27e-58	2.19e-59	0.1403	-16.2512	-2.28009	437.84	CD74	CD74 molecule
60681	2.99e-58	2.88e-59	0.0557	16.2343	0.904496	6978.01	FKBP10	FKBP prolyl isomerase 10
10404	3.17e-58	3.06e-59	0.2307	-16.2307	-3.74466	155.65	CPQ	carboxypeptidase Q
9935	3.85e-58	3.72e-59	0.1999	16.2188	3.2416	175.89	MAFB	MAF bZIP transcription factor B
126731	4.1e-58	3.96e-59	0.0685	-16.2149	-1.11007	1944.55	CCSAP	centriole, cilia and spindle associated protein
9936	4.36e-58	4.22e-59	0.1261	-16.211	-2.04485	359.07	CD302	CD302 molecule
2960	4.64e-58	4.48e-59	0.0773	16.2072	1.25289	1207	GTF2E1	general transcription factor IIE subunit 1
4363	4.73e-58	4.58e-59	0.1002	16.206	1.62338	6117.55	ABCC1	ATP binding cassette subfamily C member 1
10991	4.86e-58	4.7e-59	0.2131	-16.2043	-3.4527	215.19	SLC38A3	solute carrier family 38 member 3
158584	5.53e-58	5.35e-59	0.3942	16.1964	6.38494	195.67	FAAH2	fatty acid amide hydrolase 2
65012	5.61e-58	5.43e-59	0.1358	-16.1954	-2.19975	300.19	SLC26A10P	solute carrier family 26 member 10, pseudogene
4673	7.33e-58	7.11e-59	0.0532	-16.1789	-0.860102	28699.9	NAP1L1	nucleosome assembly protein 1 like 1
2194	8.91e-58	8.64e-59	0.093	16.1668	1.50397	13981.9	FASN	fatty acid synthase
4861	8.91e-58	8.64e-59	0.1877	-16.1668	-3.03466	205.33	NPAS1	neuronal PAS domain protein 1
148252	9.82e-58	9.54e-59	0.2475	-16.1608	-3.9997	162.29	DIRAS1	DIRAS family GTPase 1
353	1.2e-57	1.17e-58	0.0755	16.1482	1.21889	1295.09	APRT	adenine phosphoribosyltransferase
4215	1.31e-57	1.28e-58	0.0756	-16.1428	-1.21993	1632.3	MAP3K3	mitogen-activated protein kinase kinase kinase 3
8641	1.34e-57	1.3e-58	0.3517	-16.1416	-5.67718	197.28	PCDHGB4	protocadherin gamma subfamily B, 4
9355	1.36e-57	1.32e-58	0.2144	16.1407	3.45984	155.49	LHX2	LIM homeobox 2
10238	1.54e-57	1.5e-58	0.091	-16.1328	-1.46747	6240.6	DCAF7	DDB1 and CUL4 associated factor 7
84623	1.62e-57	1.57e-58	0.2094	-16.1299	-3.37717	172.34	KIRREL3	kirre like nephrin family adhesion molecule 3
112483	1.65e-57	1.6e-58	0.089	-16.1286	-1.43585	1025.91	SAT2	spermidine/spermine N1-acetyltransferase family member 2
4512	1.95e-57	1.9e-58	0.0984	16.1183	1.58528	402882	COX1	cytochrome c oxidase subunit I
3749	2.17e-57	2.12e-58	0.0913	16.1116	1.47148	713.01	KCNC4	potassium voltage-gated channel subfamily C member 4
358	2.87e-57	2.8e-58	0.2812	16.0942	4.52562	144.58	AQP1	aquaporin 1 (Colton blood group)
91754	3.31e-57	3.23e-58	0.065	16.0854	1.04507	2944.43	NEK9	NIMA related kinase 9
60493	3.42e-57	3.34e-58	0.0807	-16.0834	-1.2974	1465.04	FASTKD5	FAST kinase domains 5
55328	3.48e-57	3.4e-58	0.1644	16.0822	2.64392	220.28	RNLS	renalase, FAD dependent amine oxidase
11190	3.61e-57	3.53e-58	0.0822	-16.0799	-1.32247	4674.19	CEP250	centrosomal protein 250
7754	3.98e-57	3.89e-58	0.1381	-16.0738	-2.22025	306.88	ZNF204P	zinc finger protein 204, pseudogene
7461	4.13e-57	4.04e-58	0.0857	-16.0715	-1.3777	1170.37	CLIP2	CAP-Gly domain containing linker protein 2
5557	4.39e-57	4.3e-58	0.0697	-16.0677	-1.11932	2004.67	PRIM1	DNA primase subunit 1
4803	4.89e-57	4.79e-58	0.3131	-16.061	-5.02873	163.57	NGF	nerve growth factor
107985050	5.49e-57	5.38e-58	0.1385	-16.0537	-2.22419	290.1	LOC107985050
91752	5.6e-57	5.5e-58	0.1759	16.0524	2.82384	209.44	ZNF804A	zinc finger protein 804A
79901	5.63e-57	5.53e-58	0.0573	-16.0521	-0.91932	6228.3	CYBRD1	cytochrome b reductase 1
113	5.89e-57	5.79e-58	0.0818	16.0492	1.31346	897.86	ADCY7	adenylate cyclase 7
4007	6.19e-57	6.09e-58	0.0673	16.0461	1.07935	2556.36	PRICKLE3	prickle planar cell polarity protein 3
3107	6.43e-57	6.32e-58	0.0682	-16.0438	-1.0937	11211.7	HLA-C	major histocompatibility complex, class I, C
100528032	7.13e-57	7.02e-58	0.3847	16.0373	6.17026	180.19	KLRC4-KLRK1	KLRC4-KLRK1 readthrough
100526664	7.23e-57	7.12e-58	0.1222	-16.0364	-1.95942	377.7	LY75-CD302	LY75-CD302 readthrough
84911	8.85e-57	8.71e-58	0.3024	-16.0238	-4.84506	171.36	ZNF382	zinc finger protein 382
220594	1.1e-56	1.08e-57	0.1019	-16.0104	-1.63128	691.97	USP32P2	ubiquitin specific peptidase 32 pseudogene 2
8153	1.19e-56	1.18e-57	0.3927	-16.0052	-6.28579	213.4	RND2	Rho family GTPase 2
2919	1.2e-56	1.18e-57	0.1316	-16.0049	-2.10699	467.53	CXCL1	C-X-C motif chemokine ligand 1
3021	1.22e-56	1.2e-57	0.0591	-16.0037	-0.946104	13884.9	H3-3B	H3.3 histone B
6303	1.55e-56	1.53e-57	0.0804	15.9887	1.285	5284.2	SAT1	spermidine/spermine N1-acetyltransferase 1
105378114	1.83e-56	1.81e-57	0.3033	15.9784	4.8455	137.66	LOC105378114	uncharacterized LOC105378114
3995	1.83e-56	1.81e-57	0.0618	-15.9782	-0.987707	3696.4	FADS3	fatty acid desaturase 3
4041	1.96e-56	1.94e-57	0.0847	15.974	1.35351	3524.98	LRP5	LDL receptor related protein 5
57698	2.11e-56	2.09e-57	0.0605	15.9693	0.966733	3031.61	SHTN1	shootin 1
115207	2.31e-56	2.28e-57	0.0908	-15.9638	-1.44933	803.53	KCTD12	potassium channel tetramerization domain containing 12
6002	2.46e-56	2.44e-57	0.1077	-15.9597	-1.71874	535.38	RGS12	regulator of G protein signaling 12
285590	2.61e-56	2.58e-57	0.0885	15.9561	1.41286	1512.64	SH3PXD2B	SH3 and PX domains 2B
84436	2.7e-56	2.68e-57	0.3832	-15.9539	-6.11416	202.44	ZNF528	zinc finger protein 528
4208	3.01e-56	2.98e-57	0.4064	15.9471	6.48084	195.05	MEF2C	myocyte enhancer factor 2C
85349	3.24e-56	3.21e-57	0.2427	15.9425	3.86907	151.73	KRT87P	keratin 87, pseudogene
6591	3.29e-56	3.27e-57	0.1331	15.9414	2.12223	295.61	SNAI2	snail family transcriptional repressor 2
6792	3.41e-56	3.39e-57	0.1077	15.9391	1.71676	776.15	CDKL5	cyclin dependent kinase like 5
282974	3.55e-56	3.53e-57	0.1123	15.9366	1.78988	548.07	STK32C	serine/threonine kinase 32C
100506054	4.41e-56	4.39e-57	0.1671	15.923	2.66134	200.06	RNASEH1-DT	RNASEH1 divergent transcript
441177	5.68e-56	5.65e-57	0.2853	15.9071	4.53768	138.28	LINC00602	long intergenic non-protein coding RNA 602
10553	5.69e-56	5.67e-57	0.0729	15.907	1.15974	2719.07	HTATIP2	HIV-1 Tat interactive protein 2
145864	5.75e-56	5.73e-57	0.202	-15.9063	-3.21258	177.57	HAPLN3	hyaluronan and proteoglycan link protein 3
9693	5.86e-56	5.84e-57	0.0864	15.9051	1.37348	2278.19	RAPGEF2	Rap guanine nucleotide exchange factor 2
10172	5.89e-56	5.88e-57	0.4489	-15.9047	-7.13889	281.17	ZNF256	zinc finger protein 256
8536	6.13e-56	6.12e-57	0.0873	-15.9022	-1.38782	817.95	CAMK1	calcium/calmodulin dependent protein kinase I
30815	6.22e-56	6.21e-57	0.0663	-15.9012	-1.05471	2339.05	ST6GALNAC6	ST6 N-acetylgalactosaminide alpha-2,6-sialyltransferase 6
6310	6.67e-56	6.66e-57	0.0791	15.8968	1.25763	1292.07	ATXN1	ataxin 1
9491	6.76e-56	6.76e-57	0.0853	-15.8959	-1.35517	3115.52	PSMF1	proteasome inhibitor subunit 1
7026	6.77e-56	6.77e-57	0.1026	-15.8959	-1.63097	3038.42	NR2F2	nuclear receptor subfamily 2 group F member 2
148213	6.77e-56	6.78e-57	0.4041	-15.8958	-6.42349	218.92	ZNF681	zinc finger protein 681
652995	7e-56	7.02e-57	0.4359	15.8936	6.92874	227.37	UCA1	urothelial cancer associated 1
54892	8.93e-56	8.95e-57	0.0651	-15.8784	-1.03391	6934.23	NCAPG2	non-SMC condensin II complex subunit G2
11275	1.02e-55	1.02e-56	0.0837	15.87	1.32802	1093.45	KLHL2	kelch like family member 2
4567	1.1e-55	1.1e-56	0.0992	15.8653	1.5742	1886.51	TRNL1	tRNA-Leu
308	1.13e-55	1.14e-56	0.0542	15.8634	0.860533	16164.5	ANXA5	annexin A5
283131	1.23e-55	1.24e-56	0.0724	15.8581	1.14855	55974.6	NEAT1	nuclear paraspeckle assembly transcript 1
168374	1.27e-55	1.27e-56	0.095	-15.8562	-1.50637	773	ZNF92	zinc finger protein 92
861	1.53e-55	1.53e-56	0.0919	-15.8445	-1.45584	2216.77	RUNX1	RUNX family transcription factor 1
4513	1.86e-55	1.87e-56	0.0625	15.8321	0.989841	261050	COX2	cytochrome c oxidase subunit II
1040	1.88e-55	1.9e-56	0.1886	15.8312	2.98535	268.21	CDS1	CDP-diacylglycerol synthase 1
4907	1.9e-55	1.91e-56	0.0657	15.8308	1.0393	5189.59	NT5E	5'-nucleotidase ecto
550643	1.9e-55	1.91e-56	0.0867	15.8307	1.37302	1261.73	NBDY	negative regulator of P-body association
10610	2.08e-55	2.1e-56	0.1893	-15.8247	-2.99571	187.45	ST6GALNAC2	ST6 N-acetylgalactosaminide alpha-2,6-sialyltransferase 2
286336	2.1e-55	2.11e-56	0.1697	15.8243	2.68475	245.31	FAM78A	family with sequence similarity 78 member A
4794	2.1e-55	2.12e-56	0.1167	-15.8242	-1.84728	414.16	NFKBIE	NFKB inhibitor epsilon
57405	2.13e-55	2.15e-56	0.0865	-15.8234	-1.36909	1058.89	SPC25	SPC25 component of NDC80 kinetochore complex
2564	2.73e-55	2.76e-56	0.0787	15.8075	1.24329	4439.99	GABRE	gamma-aminobutyric acid type A receptor subunit epsilon
619279	2.8e-55	2.83e-56	0.1431	15.8059	2.2612	309.19	ZNF704	zinc finger protein 704
8337	2.81e-55	2.84e-56	0.1246	15.8057	1.96988	330.71	H2AC18	H2A clustered histone 18
2059	2.85e-55	2.88e-56	0.0632	15.8048	0.999242	2393.53	EPS8	epidermal growth factor receptor pathway substrate 8
231	2.91e-55	2.95e-56	0.0583	15.8034	0.921838	7538.21	AKR1B1	aldo-keto reductase family 1 member B
55750	3.34e-55	3.38e-56	0.0669	-15.7948	-1.05726	2074.49	AGK	acylglycerol kinase
101928158	3.61e-55	3.66e-56	0.2704	15.7898	4.27007	131.49	LAMA5-AS1	LAMA5 antisense RNA 1
2731	3.73e-55	3.78e-56	0.2818	-15.7877	-4.44853	152.13	GLDC	glycine decarboxylase
6723	3.75e-55	3.8e-56	0.0749	15.7874	1.18294	2280.47	SRM	spermidine synthase
3133	3.98e-55	4.04e-56	0.0609	-15.7835	-0.961892	7143.33	HLA-E	major histocompatibility complex, class I, E
800	4.26e-55	4.33e-56	0.0601	-15.7792	-0.947586	8863.54	CALD1	caldesmon 1
1385	5.65e-55	5.74e-56	0.0621	-15.7614	-0.979395	2748.35	CREB1	cAMP responsive element binding protein 1
55762	5.71e-55	5.8e-56	0.1196	-15.7606	-1.88565	451.31	ZNF701	zinc finger protein 701
153090	6.33e-55	6.44e-56	0.0944	15.7541	1.48659	1683.67	DAB2IP	DAB2 interacting protein
3484	6.81e-55	6.93e-56	0.3442	15.7494	5.42056	148.74	IGFBP1	insulin like growth factor binding protein 1
57136	6.83e-55	6.96e-56	0.066	-15.7492	-1.03987	3979.86	APMAP	adipocyte plasma membrane associated protein
9459	7.22e-55	7.35e-56	0.3585	-15.7457	-5.64475	174.63	ARHGEF6	Rac/Cdc42 guanine nucleotide exchange factor 6
25850	7.47e-55	7.61e-56	0.145	-15.7435	-2.28306	272.55	ZNF345	zinc finger protein 345
653075	7.64e-55	7.79e-56	0.2554	-15.742	-4.01998	151.96	GOLGA8T	golgin A8 family member T
84856	9.2e-55	9.39e-56	0.2369	-15.7302	-3.72658	174.16	LINC00839	long intergenic non-protein coding RNA 839
114804	9.35e-55	9.54e-56	0.169	-15.7292	-2.65763	242.18	RNF157	ring finger protein 157
6788	9.88e-55	1.01e-55	0.0711	-15.7257	-1.11861	1692.5	STK3	serine/threonine kinase 3
11033	1.06e-54	1.09e-55	0.1469	15.721	2.30989	237.14	ADAP1	ArfGAP with dual PH domains 1
51301	1.08e-54	1.1e-55	0.1306	15.7201	2.05284	295.51	GCNT4	glucosaminyl (N-acetyl) transferase 4
51249	1.14e-54	1.16e-55	0.0706	15.7166	1.10948	2421.86	TMEM69	transmembrane protein 69
22885	1.16e-54	1.19e-55	0.0789	15.7154	1.24033	1236.61	ABLIM3	actin binding LIM protein family member 3
2182	1.71e-54	1.75e-55	0.0516	15.6909	0.809977	16281.1	ACSL4	acyl-CoA synthetase long chain family member 4
581	1.88e-54	1.93e-55	0.0725	-15.6845	-1.13734	1332.84	BAX	BCL2 associated X, apoptosis regulator
57214	2.26e-54	2.32e-55	0.1711	15.6729	2.68222	186.5	CEMIP	cell migration inducing hyaluronidase 1
1964	2.42e-54	2.48e-55	0.0651	15.6687	1.02065	6211.35	EIF1AX	eukaryotic translation initiation factor 1A X-linked
92999	2.63e-54	2.7e-55	0.1014	15.6631	1.58889	733.41	ZBTB47	zinc finger and BTB domain containing 47
6237	2.78e-54	2.86e-55	0.0748	-15.6596	-1.17068	1750.42	RRAS	RAS related
1130	2.97e-54	3.05e-55	0.0974	-15.6555	-1.52523	1346.46	LYST	lysosomal trafficking regulator
101929705	3.51e-54	3.61e-55	0.1663	15.6448	2.60244	199.68	SCIRT	stem cell inhibitory RNA transcript
1591	3.76e-54	3.87e-55	0.5536	15.6403	8.65916	437.57	CYP24A1	cytochrome P450 family 24 subfamily A member 1
55257	3.82e-54	3.92e-55	0.0721	-15.6394	-1.12713	1686.9	MRGBP	MRG domain binding protein
723790	3.87e-54	3.98e-55	0.1246	15.6384	1.94845	330.58	H2AC19	H2A clustered histone 19
7559	4.08e-54	4.2e-55	0.065	-15.635	-1.01602	2212.2	ZNF12	zinc finger protein 12
54577	4.08e-54	4.21e-55	0.6499	15.635	10.1619	884.3	UGT1A7	UDP glucuronosyltransferase family 1 member A7
580	4.17e-54	4.3e-55	0.0733	-15.6335	-1.14642	2102.04	BARD1	BRCA1 associated RING domain 1
7107	5.21e-54	5.38e-55	0.1194	-15.6193	-1.86484	423.71	GPR137B	G protein-coupled receptor 137B
3728	5.65e-54	5.83e-55	0.1088	15.6142	1.69804	9401.86	JUP	junction plakoglobin
55805	5.7e-54	5.88e-55	0.1416	15.6136	2.21104	254.42	LRP2BP	LRP2 binding protein
283149	5.7e-54	5.89e-55	0.0886	15.6136	1.3834	4088.88	BCL9L	BCL9 like
55165	6.16e-54	6.37e-55	0.0599	-15.6085	-0.935634	6496.74	CEP55	centrosomal protein 55
3892	6.19e-54	6.4e-55	0.25	15.6083	3.90221	127.95	KRT86	keratin 86
2590	6.32e-54	6.54e-55	0.0984	15.6069	1.53519	12615.1	GALNT2	polypeptide N-acetylgalactosaminyltransferase 2
29102	6.8e-54	7.04e-55	0.0842	15.6022	1.31425	11191	DROSHA	drosha ribonuclease III
280	7.4e-54	7.66e-55	0.119	15.5968	1.85613	418.32	AMY2B	amylase alpha 2B
56952	7.48e-54	7.75e-55	0.1355	-15.596	-2.11321	340.4	PRTFDC1	phosphoribosyl transferase domain containing 1
23710	8.28e-54	8.59e-55	0.0558	15.5895	0.869831	6088.04	GABARAPL1	GABA type A receptor associated protein like 1
3005	8.52e-54	8.83e-55	0.0774	-15.5876	-1.20635	12925.9	H1-0	H1.0 linker histone
148266	8.55e-54	8.87e-55	0.1356	-15.5874	-2.11309	341.39	ZNF569	zinc finger protein 569
342184	8.61e-54	8.94e-55	0.1426	15.5869	2.22301	267.59	FMN1	formin 1
9358	8.71e-54	9.05e-55	0.1599	-15.5861	-2.49164	303.04	ITGBL1	integrin subunit beta like 1
2217	9.36e-54	9.73e-55	0.209	-15.5815	-3.25721	186.46	FCGRT	Fc gamma receptor and transporter
140838	9.76e-54	1.01e-54	0.0845	-15.5788	-1.31601	908.51	NANP	N-acetylneuraminic acid phosphatase
2885	9.94e-54	1.03e-54	0.0614	-15.5776	-0.956013	5165.48	GRB2	growth factor receptor bound protein 2
1466	1.02e-53	1.06e-54	0.0895	-15.5761	-1.39469	1172.7	CSRP2	cysteine and glycine rich protein 2
100289097	1.14e-53	1.19e-54	0.0738	15.5687	1.14877	1592.49	FRG1CP	FSHD region gene 1 family member C, pseudogene
10793	1.17e-53	1.21e-54	0.1229	-15.5673	-1.91277	359.59	ZNF273	zinc finger protein 273
54940	1.24e-53	1.3e-54	0.0671	15.5631	1.04462	4230.32	OCIAD1	OCIA domain containing 1
51361	1.33e-53	1.39e-54	0.554	15.5586	8.61874	425.54	HOOK1	hook microtubule tethering protein 1
80830	1.37e-53	1.43e-54	0.0674	15.557	1.04872	2863.08	APOL6	apolipoprotein L6
126549	1.57e-53	1.64e-54	0.1851	15.548	2.87816	177.78	ANKLE1	ankyrin repeat and LEM domain containing 1
84254	1.58e-53	1.65e-54	0.0848	15.5476	1.31897	986.43	CAMKK1	calcium/calmodulin dependent protein kinase kinase 1
60561	1.62e-53	1.69e-54	0.082	-15.5462	-1.27471	1144.12	RINT1	RAD50 interactor 1
1647	1.63e-53	1.71e-54	0.0902	-15.5455	-1.40157	1608.8	GADD45A	growth arrest and DNA damage inducible alpha
219736	1.92e-53	2e-54	0.2028	-15.5352	-3.15065	163.75	STOX1	storkhead box 1
121441	1.92e-53	2.01e-54	0.0674	-15.5352	-1.04642	3184.54	NEDD1	NEDD1 gamma-tubulin ring complex targeting factor
114805	2.08e-53	2.18e-54	0.1271	15.5299	1.97412	348.97	GALNT13	polypeptide N-acetylgalactosaminyltransferase 13
64343	2.1e-53	2.2e-54	0.0748	15.5291	1.16203	1508.38	AZI2	5-azacytidine induced 2
8491	2.11e-53	2.21e-54	0.0741	-15.529	-1.1507	1856.17	MAP4K3	mitogen-activated protein kinase kinase kinase kinase 3
112597	2.13e-53	2.24e-54	0.0874	-15.5281	-1.35783	1114.35	CYTOR	cytoskeleton regulator RNA
4799	2.33e-53	2.45e-54	0.0672	15.5224	1.04288	2980.93	NFX1	nuclear transcription factor, X-box binding 1
4558	2.47e-53	2.6e-54	0.1293	15.5186	2.00697	302.76	TRNF	tRNA-Phe
2734	2.49e-53	2.61e-54	0.0915	15.5182	1.42067	5419.98	GLG1	golgi glycoprotein 1
5597	2.69e-53	2.83e-54	0.0591	15.5132	0.917425	6291.7	MAPK6	mitogen-activated protein kinase 6
4536	3.36e-53	3.53e-54	0.0925	15.4988	1.43439	101127	ND2	NADH dehydrogenase subunit 2
646851	3.51e-53	3.7e-54	0.1313	15.4959	2.03496	452.03	FAM227A	family with sequence similarity 227 member A
63941	3.59e-53	3.77e-54	0.0778	15.4946	1.20598	1279.44	NECAB3	N-terminal EF-hand calcium binding protein 3
144402	3.75e-53	3.95e-54	0.0768	15.4917	1.19034	1496.49	CPNE8	copine 8
143098	3.96e-53	4.17e-54	0.1279	-15.4882	-1.98136	371.61	MPP7	MAGUK p55 scaffold protein 7
3797	4.14e-53	4.36e-54	0.1007	-15.4853	-1.5595	1004.01	KIF3C	kinesin family member 3C
165829	4.29e-53	4.53e-54	0.1241	15.4829	1.92215	315.49	GPR156	G protein-coupled receptor 156
7976	4.47e-53	4.71e-54	0.1619	-15.4803	-2.50632	239.42	FZD3	frizzled class receptor 3
10809	4.56e-53	4.82e-54	0.1119	-15.4789	-1.73172	520.43	STARD10	StAR related lipid transfer domain containing 10
113218500	4.56e-53	4.81e-54	0.0735	15.4789	1.13803	14038.8	MIR10393	microRNA 10393
729359	4.56e-53	4.82e-54	0.2131	15.4789	3.29785	147.06	PLIN4	perilipin 4
54976	4.97e-53	5.25e-54	0.0941	-15.4733	-1.45567	1113.88	C20orf27	chromosome 20 open reading frame 27
29967	5.48e-53	5.8e-54	0.0818	-15.467	-1.26449	1108.56	LRP12	LDL receptor related protein 12
1839	5.55e-53	5.88e-54	0.1306	-15.4661	-2.01965	428.68	HBEGF	heparin binding EGF like growth factor
8572	5.7e-53	6.04e-54	0.5962	-15.4644	-9.21913	645.03	PDLIM4	PDZ and LIM domain 4
[truncated: 16,882 more rows]
